# Supplementary material for: Low-nuclearity CuZn ensembles on ZnZrOx catalyze methanol synthesis from CO2
Source: Nat Commun. 2024 Apr 10;15:3101. doi: 10.1038/s41467-024-47447-6 (PMC11006684; doi:10.1038/s41467-024-47447-6)
Supplement: Supplementary file 3 — Source data [file 41467_2024_47447_MOESM3_ESM.xlsx]

## Sheet: Fig. 1
Catalyst	STY (gMeOH/h/gcat)	SD
ZnZrOx	0.25349	0.00111
Re	0.24095	0.0061
Co	0.24191	0.00543
Au	0.26461	0.01182
Ni	0.2747	0.00917
Rh	0.28135	0.0016
Ag	0.28544	0.00189
Ir	0.29743	0.00522
Ru	0.32938	0.00609
Pt	0.36806	0.0029
Pd	0.5157	0.00528
Cu	0.56762	0.01288

## Sheet: Fig. 3a
Time(/h)	STY (gMeOH/h/gcat)
	ZnZrOx	Cu-ZrOx	Cu-ZnZrOx
1	0.24845	0.17599	0.58481
2	0.25061	0.17604	0.58482
3	0.25118	0.173	0.58514
4	0.24937	0.16516	0.57891
5	0.24674	0.16107	0.57399
6	0.24958	0.16255	0.57737
7	0.24551	0.15386	0.56711
8	0.25086	0.15982	0.57881
9	0.24906	0.15791	0.57124
10	0.25098	0.15717	0.5742
11	0.25177	0.15767	0.571
12	0.24937	0.15281	0.56766
13	0.24964	0.15277	0.56451
14	0.24568	0.14624	0.55413
15	0.24595	0.14586	0.55733
16	0.24692	0.14968	0.55926
17	0.24972	0.15152	0.56025
18	0.24912	0.14915	0.55841
19	0.24521	0.1466	0.5482
20	0.24684	0.14413	0.55213
21	0.24682	0.14647	0.54956
22	0.24949	0.14814	0.55337
23	0.24853	0.14884	0.55198
24	0.24858	0.14854	0.55005
25	0.24718	0.14813	0.54611
26	0.24559	0.14377	0.54278
27	0.24547	0.14784	0.54411
28	0.24828	0.14493	0.54646
29	0.24504	0.14701	0.54097
30	0.24723	0.14661	0.54738
31	0.24782	0.14422	0.54321
32	0.24267	0.14646	0.53032
33	0.2479	0.14386	0.5441
34	0.24453	0.14547	0.53271
35	0.24682	0.14827	0.54104
36	0.24874	0.14657	0.54644
37	0.24721	0.14758	0.54042
38	0.24701	0.14674	0.54131
39	0.24857	0.14491	0.54324
40	0.24744	0.14725	0.5405
41	0.24634	0.14938	0.53753
42	0.24815	0.14765	0.53642
43	0.24837	0.14955	0.53924
44	0.24815	0.14627	0.53837
45	0.24683	0.1488	0.54092
46	0.25095	0.14866	0.53377
47	0.24634	0.14993	0.5443
48	0.24903	0.14846	0.52829
49	0.2489	0.14716	0.53784
50	0.24919	0.14635	0.53591
51	0.2472	0.14879	0.5378
52	0.24599	0.15002	0.53288
53	0.24431	0.14803	0.53006
54	0.24673	0.15043	0.52424
55	0.24924	0.14761	0.53053
56	0.24716	0.15076	0.53008
57	0.24879	0.14827	0.53239
58	0.24581	0.14919	0.53259
59	0.24868	0.15089	0.53208
60	0.24705	0.15039	0.53156
61	0.248	0.15017	0.53191
62	0.24816	0.15062	0.53183
63	0.24801	0.15311	0.52895
64	0.24802	0.15123	0.52865
65	0.2474	0.1537	0.52877
66	0.24922	0.15237	0.52835
67	0.2482	0.15273	0.53092
68	0.2489	0.15073	0.52689
69	0.24642	0.15281	0.53259
70	0.24797	0.15065	0.52763
71	0.24687	0.15113	0.52709
72	0.24606	0.15263	0.52167
73	0.24693	0.15152	0.52351
74	0.24504	0.15369	0.52572
75	0.24753	0.15347	0.52097
76	0.24635	0.15333	0.52772
77	0.24719	0.15524	0.52287
78	0.24708	0.15407	0.52466
79	0.2482	0.15437	0.52721
80	0.25081	0.15201	0.52928
81	0.2472	0.15463	0.52558
82	0.2469	0.15494	0.52402
83	0.24509	0.15484	0.52283
84	0.24709	0.15347	0.52434
85	0.24586	0.15361	0.52287
86	0.2471	0.15252	0.52438
87	0.24518	0.15617	0.51873
88	0.24502	0.15426	0.51812
89	0.24263	0.15395	0.51037
90	0.24643	0.15564	0.52089
91	0.24647	0.15393	0.52203
92	0.24536	0.15591	0.51541
93	0.2456	0.15973	0.52197
94	0.24534	0.15625	0.51956
95	0.24596	0.15591	0.51923
96	0.25003	0.15836	0.52694
97	0.24625	0.15454	0.52285
98	0.24517	0.15534	0.52053
99	0.24706	0.15639	0.51974
100	0.24411	0.15455	0.51324

## Sheet: Fig. 3b
Catalyst	SMeOH (%)	SD
ZnZrOx	88.1869	2.85909
Cu-ZrOx	67.7	0.48
Cu-ZnZrOx	89.3935	1.33254

## Sheet: Fig. 3c
Catalyst	nH2
	MeOH	CO
ZnZrOx	1.35	0.35
Cu-ZrOx	1.65	0.26
Cu-ZnZrOx	1.08	-0.34

## Sheet: Fig. 4a (1)
Fresh Cu-ZnZrOx - from 303 to 573 K in He (Cu K edge)
05_Cu_5Zn_ZrOx_He_60min_Tramp_Cu_xanes_000.dat	05_Cu_5Zn_ZrOx_He_60min_Tramp_Cu_xanes_000.dat	05_Cu_5Zn_ZrOx_He_60min_Tramp_Cu_xanes_001.dat	05_Cu_5Zn_ZrOx_He_60min_Tramp_Cu_xanes_001.dat	05_Cu_5Zn_ZrOx_He_60min_Tramp_Cu_xanes_002.dat	05_Cu_5Zn_ZrOx_He_60min_Tramp_Cu_xanes_002.dat	05_Cu_5Zn_ZrOx_He_60min_Tramp_Cu_xanes_003.dat	05_Cu_5Zn_ZrOx_He_60min_Tramp_Cu_xanes_003.dat	05_Cu_5Zn_ZrOx_He_60min_Tramp_Cu_xanes_004.dat	05_Cu_5Zn_ZrOx_He_60min_Tramp_Cu_xanes_004.dat	05_Cu_5Zn_ZrOx_He_60min_Tramp_Cu_xanes_005.dat	05_Cu_5Zn_ZrOx_He_60min_Tramp_Cu_xanes_005.dat	05_Cu_5Zn_ZrOx_He_60min_Tramp_Cu_xanes_006.dat	05_Cu_5Zn_ZrOx_He_60min_Tramp_Cu_xanes_006.dat	05_Cu_5Zn_ZrOx_He_60min_Tramp_Cu_xanes_007.dat	05_Cu_5Zn_ZrOx_He_60min_Tramp_Cu_xanes_007.dat	05_Cu_5Zn_ZrOx_He_60min_Tramp_Cu_xanes_008.dat	05_Cu_5Zn_ZrOx_He_60min_Tramp_Cu_xanes_008.dat	05_Cu_5Zn_ZrOx_He_60min_Tramp_Cu_xanes_009.dat	05_Cu_5Zn_ZrOx_He_60min_Tramp_Cu_xanes_009.dat	05_Cu_5Zn_ZrOx_He_60min_Tramp_Cu_xanes_010.dat	05_Cu_5Zn_ZrOx_He_60min_Tramp_Cu_xanes_010.dat	05_Cu_5Zn_ZrOx_He_60min_Tramp_Cu_xanes_011.dat	05_Cu_5Zn_ZrOx_He_60min_Tramp_Cu_xanes_011.dat	05_Cu_5Zn_ZrOx_He_60min_Tramp_Cu_xanes_012.dat	05_Cu_5Zn_ZrOx_He_60min_Tramp_Cu_xanes_012.dat	05_Cu_5Zn_ZrOx_He_60min_Tramp_Cu_xanes_013.dat	05_Cu_5Zn_ZrOx_He_60min_Tramp_Cu_xanes_013.dat	05_Cu_5Zn_ZrOx_He_60min_Tramp_Cu_xanes_014.dat	05_Cu_5Zn_ZrOx_He_60min_Tramp_Cu_xanes_014.dat	05_Cu_5Zn_ZrOx_He_60min_Tramp_Cu_xanes_015.dat	05_Cu_5Zn_ZrOx_He_60min_Tramp_Cu_xanes_015.dat	05_Cu_5Zn_ZrOx_He_60min_Tramp_Cu_xanes_016.dat	05_Cu_5Zn_ZrOx_He_60min_Tramp_Cu_xanes_016.dat	05_Cu_5Zn_ZrOx_He_60min_Tramp_Cu_xanes_017.dat	05_Cu_5Zn_ZrOx_He_60min_Tramp_Cu_xanes_017.dat	05_Cu_5Zn_ZrOx_He_60min_Tramp_Cu_xanes_018.dat	05_Cu_5Zn_ZrOx_He_60min_Tramp_Cu_xanes_018.dat	05_Cu_5Zn_ZrOx_He_60min_Tramp_Cu_xanes_019.dat	05_Cu_5Zn_ZrOx_He_60min_Tramp_Cu_xanes_019.dat	05_Cu_5Zn_ZrOx_He_60min_Tramp_Cu_xanes_020.dat	05_Cu_5Zn_ZrOx_He_60min_Tramp_Cu_xanes_020.dat
E (eV)	Normalized Intesity (a.u.)	E (eV)	Normalized Intesity (a.u.)	E (eV)	Normalized Intesity (a.u.)	E (eV)	Normalized Intesity (a.u.)	E (eV)	Normalized Intesity (a.u.)	E (eV)	Normalized Intesity (a.u.)	E (eV)	Normalized Intesity (a.u.)	E (eV)	Normalized Intesity (a.u.)	E (eV)	Normalized Intesity (a.u.)	E (eV)	Normalized Intesity (a.u.)	E (eV)	Normalized Intesity (a.u.)	E (eV)	Normalized Intesity (a.u.)	E (eV)	Normalized Intesity (a.u.)	E (eV)	Normalized Intesity (a.u.)	E (eV)	Normalized Intesity (a.u.)	E (eV)	Normalized Intesity (a.u.)	E (eV)	Normalized Intesity (a.u.)	E (eV)	Normalized Intesity (a.u.)	E (eV)	Normalized Intesity (a.u.)	E (eV)	Normalized Intesity (a.u.)	E (eV)	Normalized Intesity (a.u.)	E (eV)	Normalized Intesity (a.u.)	E (eV)	Normalized Intesity (a.u.)	E (eV)	Normalized Intesity (a.u.)	E (eV)	Normalized Intesity (a.u.)
8880.4	-0.01351	8880.4	0.01036	8880.4	0.0214	8880.4	-9.70147e-05	8880.4	-0.01709	8880.4	0.00685	8880.4	0.000910261	8880.4	-0.01032	8880.4	-0.00641	8880.4	0.02276	8880.4	-0.00188	8880.4	0.02353	8880.4	0.00661	8880.4	-0.000325218	8880.4	-0.01417	8880.4	-0.00148	8880.4	0.01133	8880.4	0.01118	8880.4	0.01488	8880.4	0.00504	8880.4	0.01506	8880.4	0.008	8880.4	0.02825	8880.4	0.00971	8880.4	0.03296
8881.6	0.02408	8881.6	0.02123	8881.6	0.0292	8881.6	-0.000663593	8881.6	0.01657	8881.6	0.02169	8881.6	0.01001	8881.6	-0.01257	8881.6	0.02526	8881.6	0.01548	8881.6	-0.00174	8881.6	0.02788	8881.6	0.00509	8881.6	-0.00678	8881.6	0.00896	8881.6	0.04199	8881.6	0.02196	8881.6	0.000991769	8881.6	0.00936	8881.6	-0.000401899	8881.6	-0.01543	8881.6	0.00336	8881.6	0.00868	8881.6	0.00814	8881.6	0.01705
8882.8	-0.01681	8882.8	0.01097	8882.8	0.01665	8882.8	-0.00516	8882.8	0.01414	8882.8	0.01955	8882.8	-0.01463	8882.8	-0.01081	8882.8	0.00691	8882.8	-0.00897	8882.8	0.00857	8882.8	-0.00714	8882.8	-0.004	8882.8	0.00211	8882.8	0.01484	8882.8	0.02479	8882.8	-0.000293308	8882.8	0.00275	8882.8	0.00922	8882.8	0.01418	8882.8	-0.01341	8882.8	0.00439	8882.8	-6.33876e-06	8882.8	0.00938	8882.8	-0.00475
8884	0.00693	8884	0.01544	8884	0.00225	8884	-0.01477	8884	-0.000314202	8884	0.00369	8884	-0.00127	8884	0.00864	8884	0.01242	8884	-0.02015	8884	-0.01326	8884	0.01373	8884	0.0098	8884	0.00682	8884	9.19061e-05	8884	-0.02565	8884	-0.00549	8884	-0.01127	8884	0.01438	8884	-0.01061	8884	-0.02421	8884	0.00292	8884	0.00782	8884	0.00573	8884	-0.004
8885.2	-0.0137	8885.2	-0.01779	8885.2	0.02652	8885.2	-0.00895	8885.2	0.000200849	8885.2	-0.0153	8885.2	0.00608	8885.2	-0.01163	8885.2	-0.006	8885.2	0.00183	8885.2	0.01023	8885.2	0.01621	8885.2	0.0025	8885.2	-5.55041e-05	8885.2	0.00793	8885.2	-0.01118	8885.2	-0.00172	8885.2	0.01458	8885.2	-0.03078	8885.2	0.00828	8885.2	0.02132	8885.2	-0.00108	8885.2	0.02488	8885.2	-0.01155	8885.2	0.01556
8886.4	-0.01979	8886.4	0.01367	8886.4	0.03278	8886.4	-0.00215	8886.4	-0.00388	8886.4	0.00604	8886.4	-0.01958	8886.4	-0.000211571	8886.4	-0.000729185	8886.4	0.02085	8886.4	-0.01903	8886.4	0.00704	8886.4	0.00127	8886.4	-0.00278	8886.4	0.00282	8886.4	-0.00691	8886.4	-0.00721	8886.4	-0.00266	8886.4	-0.00729	8886.4	0.00223	8886.4	0.01796	8886.4	-0.00343	8886.4	0.00358	8886.4	0.00138	8886.4	0.01858
8887.6	0.01209	8887.6	0.00642	8887.6	-0.00368	8887.6	-0.00639	8887.6	-0.01987	8887.6	-0.00125	8887.6	0.01308	8887.6	-0.00541	8887.6	-0.00554	8887.6	0.00593	8887.6	0.00917	8887.6	0.01064	8887.6	0.000975903	8887.6	0.01349	8887.6	0.01868	8887.6	0.00106	8887.6	0.00979	8887.6	0.0031	8887.6	-0.0049	8887.6	0.0155	8887.6	0.01316	8887.6	-0.01041	8887.6	-0.00803	8887.6	0.01695	8887.6	-0.0067
8888.8	0.00464	8888.8	-0.00989	8888.8	-0.0042	8888.8	0.000922516	8888.8	0.00924	8888.8	-0.01722	8888.8	0.01774	8888.8	0.01389	8888.8	-0.02044	8888.8	0.01638	8888.8	-0.00854	8888.8	0.01426	8888.8	0.01449	8888.8	0.00544	8888.8	0.00148	8888.8	0.00915	8888.8	0.0212	8888.8	0.00343	8888.8	-0.00725	8888.8	0.00332	8888.8	0.0059	8888.8	0.004	8888.8	-0.00742	8888.8	-6.33853e-05	8888.8	0.00336
8890	0.02079	8890	-0.00316	8890	-0.00719	8890	-0.00517	8890	0.00109	8890	0.01122	8890	0.01723	8890	-0.00719	8890	-0.00656	8890	-0.00172	8890	0.00795	8890	0.02417	8890	0.01636	8890	0.00141	8890	0.00975	8890	-0.00752	8890	-0.00316	8890	0.01161	8890	0.01004	8890	0.01623	8890	-0.00882	8890	0.01216	8890	-0.00815	8890	0.00754	8890	0.00114
8891.2	-0.0123	8891.2	0.00874	8891.2	-0.00878	8891.2	-0.00538	8891.2	-0.00437	8891.2	0.001	8891.2	0.00872	8891.2	-0.00369	8891.2	0.0077	8891.2	-0.01709	8891.2	-0.01337	8891.2	0.01662	8891.2	-0.02088	8891.2	-0.000882052	8891.2	0.02116	8891.2	0.00262	8891.2	0.01452	8891.2	-0.00591	8891.2	0.01435	8891.2	0.00437	8891.2	0.00816	8891.2	0.01309	8891.2	-0.00349	8891.2	0.0036	8891.2	0.01128
8892.4	0.01069	8892.4	0.01454	8892.4	-0.00999	8892.4	0.00909	8892.4	0.00353	8892.4	0.00328	8892.4	-0.00495	8892.4	0.00515	8892.4	0.01955	8892.4	-0.01651	8892.4	-0.0016	8892.4	0.03715	8892.4	-0.00661	8892.4	-0.01486	8892.4	-0.00729	8892.4	0.00148	8892.4	0.00388	8892.4	-0.00921	8892.4	-0.01914	8892.4	0.00295	8892.4	-0.00156	8892.4	0.00657	8892.4	-0.00219	8892.4	-0.01188	8892.4	0.01179
8893.6	-0.00909	8893.6	-0.00627	8893.6	0.000990961	8893.6	0.01006	8893.6	-0.02392	8893.6	-0.00531	8893.6	-0.00494	8893.6	-0.00759	8893.6	0.00835	8893.6	0.00658	8893.6	-0.01608	8893.6	0.01505	8893.6	-0.00492	8893.6	0.00244	8893.6	0.00937	8893.6	-0.00929	8893.6	-0.00572	8893.6	-0.00769	8893.6	-0.01669	8893.6	-0.01331	8893.6	0.01131	8893.6	-0.01012	8893.6	-0.02551	8893.6	-0.0115	8893.6	0.02453
8894.8	-0.0179	8894.8	-0.00708	8894.8	-0.00279	8894.8	-0.01816	8894.8	0.0047	8894.8	0.0049	8894.8	0.01274	8894.8	-0.00885	8894.8	-0.00145	8894.8	0.00112	8894.8	-0.000217716	8894.8	0.03722	8894.8	0.00941	8894.8	-0.00496	8894.8	0.01732	8894.8	0.00446	8894.8	-0.00748	8894.8	-0.01878	8894.8	0.01074	8894.8	0.00199	8894.8	-0.00502	8894.8	0.000809704	8894.8	0.00131	8894.8	0.01156	8894.8	0.00301
8896	-0.00898	8896	-0.0176	8896	0.00382	8896	-0.00796	8896	-5.56771e-05	8896	-0.03303	8896	-0.02263	8896	0.00474	8896	0.00081387	8896	-0.00571	8896	-0.01805	8896	0.00352	8896	0.00229	8896	-0.00308	8896	-0.02413	8896	0.01084	8896	0.01927	8896	-0.0137	8896	0.00912	8896	0.01239	8896	0.01641	8896	-0.00166	8896	-0.00311	8896	-0.00841	8896	-0.04501
8897.2	0.00707	8897.2	-0.01361	8897.2	0.01793	8897.2	-0.02055	8897.2	-0.01814	8897.2	0.01065	8897.2	0.01048	8897.2	-0.00368	8897.2	0.00833	8897.2	-0.01819	8897.2	-0.02907	8897.2	0.02627	8897.2	0.01284	8897.2	-0.00561	8897.2	-0.00333	8897.2	-0.00851	8897.2	-0.01784	8897.2	-0.00505	8897.2	-0.01682	8897.2	0.01245	8897.2	-0.00187	8897.2	0.01941	8897.2	-0.02525	8897.2	-0.00152	8897.2	0.01618
8898.4	0.03191	8898.4	-0.00232	8898.4	-0.00303	8898.4	0.03716	8898.4	0.00239	8898.4	-0.0139	8898.4	0.01126	8898.4	-0.00734	8898.4	0.01284	8898.4	0.00123	8898.4	-0.0127	8898.4	-0.02052	8898.4	0.00532	8898.4	0.02269	8898.4	-0.00751	8898.4	-0.00647	8898.4	-0.00676	8898.4	-0.01119	8898.4	0.02071	8898.4	-0.00693	8898.4	0.01883	8898.4	-0.01396	8898.4	-0.02104	8898.4	-0.0017	8898.4	-0.00859
8899.6	0.00699	8899.6	0.01268	8899.6	-0.00212	8899.6	-0.01523	8899.6	-0.01402	8899.6	-0.00589	8899.6	0.0075	8899.6	-0.01202	8899.6	0.0037	8899.6	-0.01495	8899.6	0.00689	8899.6	-0.04164	8899.6	-0.00316	8899.6	0.02028	8899.6	-0.00165	8899.6	-0.03389	8899.6	-0.00701	8899.6	0.01685	8899.6	-0.00144	8899.6	-0.00124	8899.6	-0.00595	8899.6	-0.02751	8899.6	-0.00688	8899.6	-0.02116	8899.6	-0.01532
8900.8	0.00812	8900.8	-0.000162799	8900.8	-0.00796	8900.8	-0.00566	8900.8	0.02804	8900.8	0.00344	8900.8	0.01468	8900.8	0.02047	8900.8	0.00441	8900.8	0.000669476	8900.8	-0.02897	8900.8	-0.00646	8900.8	0.00225	8900.8	-0.00421	8900.8	0.00769	8900.8	-0.00786	8900.8	-0.00119	8900.8	-0.000207142	8900.8	-0.0126	8900.8	0.00688	8900.8	-0.01544	8900.8	-0.01202	8900.8	-0.0155	8900.8	-0.01073	8900.8	-0.00782
8902	0.00691	8902	-0.01024	8902	0.00165	8902	-0.00875	8902	0.000492713	8902	-0.00509	8902	0.00518	8902	-0.01903	8902	-0.01758	8902	0.00733	8902	-0.00762	8902	-0.03045	8902	0.00509	8902	-0.00773	8902	0.00919	8902	-0.00559	8902	0.00204	8902	-0.00347	8902	0.00552	8902	-0.02121	8902	-0.02103	8902	-0.00647	8902	0.0036	8902	-0.00443	8902	-0.00194
8903.2	0.03039	8903.2	0.00855	8903.2	-0.01665	8903.2	0.00773	8903.2	0.01128	8903.2	0.01116	8903.2	-0.00331	8903.2	-0.00178	8903.2	0.01295	8903.2	0.01424	8903.2	0.00546	8903.2	-0.00476	8903.2	-0.01239	8903.2	0.000979773	8903.2	-0.00869	8903.2	0.02102	8903.2	-0.00151	8903.2	-0.01783	8903.2	-0.01458	8903.2	0.01063	8903.2	-0.0067	8903.2	0.0183	8903.2	0.01806	8903.2	-0.00139	8903.2	-0.00758
8904.4	0.00632	8904.4	-0.01356	8904.4	-0.01419	8904.4	0.00724	8904.4	-0.00391	8904.4	0.00669	8904.4	-0.00252	8904.4	0.02256	8904.4	-0.00848	8904.4	-0.00732	8904.4	0.01342	8904.4	-0.00194	8904.4	-0.01505	8904.4	-0.01679	8904.4	0.01025	8904.4	0.01091	8904.4	-0.02198	8904.4	0.00154	8904.4	0.00545	8904.4	-0.0065	8904.4	0.01157	8904.4	0.00366	8904.4	0.01306	8904.4	-0.00337	8904.4	-0.0196
8905.6	0.00010282	8905.6	-0.01558	8905.6	-0.0158	8905.6	0.02031	8905.6	0.02558	8905.6	0.01176	8905.6	-0.00709	8905.6	-0.00539	8905.6	-0.01816	8905.6	0.0083	8905.6	0.02078	8905.6	-0.0241	8905.6	0.00448	8905.6	-0.000801212	8905.6	-0.01365	8905.6	0.01092	8905.6	0.00981	8905.6	0.00488	8905.6	0.01038	8905.6	-0.00717	8905.6	-0.00277	8905.6	0.000825712	8905.6	-0.01252	8905.6	-0.00562	8905.6	-0.00961
8906.8	-0.02114	8906.8	-0.00125	8906.8	-0.00285	8906.8	0.01726	8906.8	-0.00531	8906.8	-0.0069	8906.8	0.00418	8906.8	0.00879	8906.8	-0.0054	8906.8	-0.01764	8906.8	0.0187	8906.8	-0.01248	8906.8	-0.01933	8906.8	-0.000164725	8906.8	-0.00928	8906.8	-0.01264	8906.8	0.00886	8906.8	0.01759	8906.8	-0.0093	8906.8	-0.01827	8906.8	0.01217	8906.8	-0.00756	8906.8	-0.00591	8906.8	0.00713	8906.8	-0.00178
8908	-0.00859	8908	-0.00902	8908	-0.00799	8908	-0.0068	8908	0.01282	8908	0.00699	8908	0.00225	8908	0.00539	8908	-0.00479	8908	0.01637	8908	-0.01355	8908	-0.01443	8908	-0.00719	8908	0.00833	8908	-0.000291295	8908	-0.0032	8908	-0.00878	8908	-0.00168	8908	0.00396	8908	0.00283	8908	-0.01336	8908	-0.00296	8908	-0.00246	8908	0.01659	8908	-0.01431
8909.2	0.00497	8909.2	-0.00548	8909.2	0.00731	8909.2	-0.00195	8909.2	0.00631	8909.2	0.00346	8909.2	0.00394	8909.2	0.00947	8909.2	-0.00779	8909.2	-0.01279	8909.2	0.00217	8909.2	0.01141	8909.2	0.00616	8909.2	-0.0155	8909.2	0.00572	8909.2	-0.00114	8909.2	-0.000661884	8909.2	0.01508	8909.2	-0.01432	8909.2	-0.00269	8909.2	0.01416	8909.2	-0.0067	8909.2	0.01405	8909.2	-0.00572	8909.2	-0.01636
8910.4	-0.02153	8910.4	-0.01404	8910.4	-0.00363	8910.4	-0.000251379	8910.4	0.00986	8910.4	0.000408512	8910.4	-0.00178	8910.4	-0.00981	8910.4	-0.01391	8910.4	0.000324182	8910.4	0.01186	8910.4	-0.01621	8910.4	0.00631	8910.4	0.000974571	8910.4	-0.00575	8910.4	-0.01688	8910.4	-0.01207	8910.4	0.01498	8910.4	0.01422	8910.4	0.00179	8910.4	-0.00826	8910.4	-0.00177	8910.4	-0.00777	8910.4	0.02265	8910.4	-0.0038
8911.6	0.01473	8911.6	-0.000631167	8911.6	-0.00944	8911.6	-0.000189059	8911.6	0.000666148	8911.6	0.00759	8911.6	-0.00217	8911.6	0.00549	8911.6	-0.0022	8911.6	-0.00921	8911.6	0.0151	8911.6	-0.01807	8911.6	-0.01945	8911.6	0.00246	8911.6	-0.000506395	8911.6	-0.00498	8911.6	-0.00145	8911.6	-0.00207	8911.6	-0.01452	8911.6	-2.10146e-05	8911.6	-0.01756	8911.6	-0.00862	8911.6	-0.002	8911.6	0.000354779	8911.6	-0.01244
8912.8	0.01115	8912.8	0.00716	8912.8	0.00949	8912.8	0.00329	8912.8	0.00536	8912.8	-0.00096664	8912.8	-0.00232	8912.8	0.01912	8912.8	0.00851	8912.8	0.00158	8912.8	0.01568	8912.8	-0.00559	8912.8	-0.02697	8912.8	0.0219	8912.8	0.00114	8912.8	-0.01269	8912.8	0.01118	8912.8	0.01389	8912.8	0.00404	8912.8	-0.02124	8912.8	0.00055883	8912.8	0.01617	8912.8	0.00817	8912.8	0.01396	8912.8	0.01459
8914	-0.00762	8914	-0.0061	8914	-0.019	8914	-0.00109	8914	-0.01991	8914	0.00639	8914	-0.02108	8914	0.01257	8914	-0.01721	8914	-0.01118	8914	-0.00333	8914	-0.02025	8914	-0.02873	8914	-0.00409	8914	-5.94652e-05	8914	0.02254	8914	-0.00676	8914	0.00209	8914	0.00677	8914	-0.01479	8914	0.0076	8914	0.01102	8914	0.01992	8914	0.01004	8914	-0.00762
8915.2	0.00849	8915.2	0.00102	8915.2	-0.0045	8915.2	0.0054	8915.2	-0.00526	8915.2	-0.00163	8915.2	-0.00703	8915.2	0.00535	8915.2	0.02218	8915.2	-0.02776	8915.2	0.01028	8915.2	-0.01623	8915.2	-0.00354	8915.2	0.01141	8915.2	0.00391	8915.2	0.01236	8915.2	-0.00832	8915.2	-0.01622	8915.2	0.00678	8915.2	-0.00303	8915.2	0.00388	8915.2	0.00197	8915.2	0.00346	8915.2	-0.00591	8915.2	-0.00284
8916.4	0.0019	8916.4	-0.00944	8916.4	-0.01917	8916.4	0.00353	8916.4	0.00731	8916.4	0.00857	8916.4	-0.01563	8916.4	-0.01654	8916.4	-0.000468191	8916.4	-0.00583	8916.4	-0.00277	8916.4	-0.02224	8916.4	0.0241	8916.4	0.01448	8916.4	-0.00377	8916.4	0.00849	8916.4	0.02763	8916.4	0.01686	8916.4	0.00959	8916.4	-0.01263	8916.4	-0.00926	8916.4	0.00523	8916.4	-0.00903	8916.4	0.03167	8916.4	-0.00481
8917.6	-0.00481	8917.6	0.01562	8917.6	-0.02044	8917.6	0.02027	8917.6	-0.00742	8917.6	-0.00464	8917.6	-0.01047	8917.6	0.000569308	8917.6	-0.00451	8917.6	0.01343	8917.6	0.01017	8917.6	-0.00975	8917.6	0.01056	8917.6	-0.00278	8917.6	-0.02282	8917.6	-0.00619	8917.6	-0.01014	8917.6	0.01791	8917.6	-0.00519	8917.6	-0.01372	8917.6	-0.0035	8917.6	0.00485	8917.6	-0.000113206	8917.6	0.00426	8917.6	-0.01115
8918.8	-0.00472	8918.8	-0.01965	8918.8	-0.01501	8918.8	0.00652	8918.8	0.00948	8918.8	-0.00871	8918.8	-0.01323	8918.8	0.03311	8918.8	0.01743	8918.8	0.01711	8918.8	0.01002	8918.8	-0.02088	8918.8	0.0035	8918.8	-0.01251	8918.8	-0.00295	8918.8	0.0108	8918.8	0.00247	8918.8	-0.00948	8918.8	0.01223	8918.8	0.00182	8918.8	0.00448	8918.8	-0.01762	8918.8	0.00674	8918.8	-0.02927	8918.8	0.00862
8920	-0.00574	8920	0.0204	8920	0.01569	8920	0.0028	8920	-0.01791	8920	0.00461	8920	-0.01186	8920	-0.0049	8920	-0.01992	8920	-0.01438	8920	0.00757	8920	0.0103	8920	0.01454	8920	-0.00682	8920	0.01246	8920	-0.01719	8920	0.00909	8920	-0.0058	8920	0.000166816	8920	0.000570474	8920	-0.00597	8920	0.01171	8920	0.02033	8920	-0.00966	8920	-0.0098
8921.2	-0.00222	8921.2	0.01296	8921.2	-0.00228	8921.2	-0.00559	8921.2	-0.00359	8921.2	-0.006	8921.2	5.47823e-05	8921.2	0.0139	8921.2	0.01207	8921.2	-0.00343	8921.2	0.03827	8921.2	-0.00601	8921.2	-0.00883	8921.2	0.00699	8921.2	-0.0042	8921.2	-0.00183	8921.2	0.0045	8921.2	0.0174	8921.2	0.00055435	8921.2	-0.00954	8921.2	-0.00637	8921.2	-0.00749	8921.2	0.00764	8921.2	-0.01199	8921.2	-0.00331
8922.4	-0.000911324	8922.4	-0.00445	8922.4	-0.00365	8922.4	-0.01059	8922.4	0.00586	8922.4	0.0058	8922.4	0.000558527	8922.4	0.02236	8922.4	0.00128	8922.4	0.00936	8922.4	-0.00289	8922.4	-0.01124	8922.4	0.00518	8922.4	-0.00576	8922.4	-0.01108	8922.4	-0.00169	8922.4	0.00216	8922.4	-0.00132	8922.4	-0.01142	8922.4	-0.00293	8922.4	0.03776	8922.4	0.00112	8922.4	-0.01119	8922.4	-0.01997	8922.4	0.00626
8923.6	0.000212989	8923.6	-0.01407	8923.6	-0.02145	8923.6	0.00393	8923.6	-0.00596	8923.6	-0.0022	8923.6	-0.01264	8923.6	0.00177	8923.6	-0.01013	8923.6	0.01891	8923.6	-0.01778	8923.6	-0.01514	8923.6	-0.01251	8923.6	-0.00848	8923.6	0.00282	8923.6	-0.01021	8923.6	-0.00858	8923.6	-0.00494	8923.6	-0.00304	8923.6	-0.01507	8923.6	-0.00686	8923.6	0.00925	8923.6	-0.01052	8923.6	0.000935143	8923.6	-0.00296
8924.8	-0.00315	8924.8	0.02056	8924.8	-0.00972	8924.8	-0.01606	8924.8	0.008	8924.8	0.0021	8924.8	-0.01098	8924.8	0.02878	8924.8	0.0154	8924.8	0.01137	8924.8	0.01683	8924.8	-0.00121	8924.8	0.00127	8924.8	-0.0107	8924.8	-0.00517	8924.8	-0.0079	8924.8	-0.00594	8924.8	0.01962	8924.8	-0.0216	8924.8	-0.000243465	8924.8	0.00138	8924.8	-0.00469	8924.8	0.01742	8924.8	0.000129501	8924.8	-0.009
8926	-0.03194	8926	0.00704	8926	0.02259	8926	0.02198	8926	-0.00885	8926	0.00369	8926	-0.00377	8926	0.01684	8926	0.00627	8926	0.03391	8926	0.00109	8926	-0.01183	8926	-0.00431	8926	-0.0077	8926	-0.000607208	8926	0.02222	8926	-0.00597	8926	-0.01328	8926	0.01006	8926	-0.0012	8926	0.01104	8926	0.00652	8926	-0.00631	8926	-0.01357	8926	0.0065
8927.2	-0.000305928	8927.2	0.01026	8927.2	-0.00156	8927.2	-0.00427	8927.2	0.00352	8927.2	-0.0168	8927.2	-0.000205894	8927.2	0.01797	8927.2	0.00475	8927.2	-0.00417	8927.2	0.01402	8927.2	-0.01307	8927.2	-0.00629	8927.2	0.01199	8927.2	0.00242	8927.2	0.0146	8927.2	0.00253	8927.2	-0.00164	8927.2	-0.00883	8927.2	-0.00545	8927.2	-0.00333	8927.2	-0.00243	8927.2	0.01167	8927.2	0.01387	8927.2	-0.00469
8928.4	0.00583	8928.4	-0.00672	8928.4	0.00157	8928.4	-0.00234	8928.4	0.01776	8928.4	0.0052	8928.4	-0.02451	8928.4	0.01331	8928.4	-0.00519	8928.4	-0.00323	8928.4	-0.01266	8928.4	-0.01666	8928.4	-0.00323	8928.4	0.00431	8928.4	-0.02451	8928.4	0.000371929	8928.4	0.01626	8928.4	-0.00405	8928.4	0.00802	8928.4	0.00128	8928.4	-0.00295	8928.4	-0.0088	8928.4	-0.00868	8928.4	0.000437899	8928.4	0.00053171
8929.6	-0.00157	8929.6	0.00718	8929.6	-0.00608	8929.6	-0.00324	8929.6	-0.01393	8929.6	0.000519558	8929.6	-0.0251	8929.6	-0.0229	8929.6	0.01505	8929.6	-9.23695e-06	8929.6	-0.00163	8929.6	-0.0203	8929.6	-0.00584	8929.6	0.000678561	8929.6	-0.00649	8929.6	-0.0065	8929.6	0.00129	8929.6	-0.0053	8929.6	0.01748	8929.6	0.0127	8929.6	-0.00991	8929.6	-0.00937	8929.6	-0.01341	8929.6	-0.00899	8929.6	0.000665382
8930.8	0.0018	8930.8	-0.01276	8930.8	0.00166	8930.8	0.01324	8930.8	0.00458	8930.8	0.00356	8930.8	-0.01293	8930.8	-0.00242	8930.8	0.00132	8930.8	-0.01352	8930.8	0.01062	8930.8	-0.01468	8930.8	-0.01064	8930.8	-0.02024	8930.8	-0.01474	8930.8	-0.00931	8930.8	-0.01611	8930.8	0.00397	8930.8	0.00489	8930.8	0.01065	8930.8	-0.01394	8930.8	-0.00271	8930.8	0.0196	8930.8	-0.02046	8930.8	-0.01313
8932	-0.00962	8932	-3.55648e-05	8932	-0.01117	8932	-0.00774	8932	0.01176	8932	-0.00355	8932	-0.00164	8932	-0.00851	8932	-0.02252	8932	0.00247	8932	-0.00885	8932	-0.01417	8932	0.01105	8932	-0.00124	8932	0.01594	8932	0.00175	8932	-0.00268	8932	-0.04037	8932	-0.00235	8932	0.01161	8932	-0.01523	8932	-0.00809	8932	0.00417	8932	0.00596	8932	0.00147
8933.2	-0.0102	8933.2	-0.01415	8933.2	-0.003	8933.2	-0.000193573	8933.2	-0.00618	8933.2	-0.000679699	8933.2	0.02954	8933.2	-0.00374	8933.2	0.00722	8933.2	-0.02192	8933.2	-0.0013	8933.2	-0.01162	8933.2	0.0018	8933.2	-0.00219	8933.2	-0.01239	8933.2	0.01196	8933.2	-0.0175	8933.2	0.00336	8933.2	-0.00215	8933.2	0.00862	8933.2	-0.0063	8933.2	0.00912	8933.2	0.01217	8933.2	-0.00955	8933.2	0.01595
8934.4	-0.00176	8934.4	-0.01234	8934.4	-0.01472	8934.4	-0.0047	8934.4	-0.00816	8934.4	-0.00905	8934.4	0.02666	8934.4	-0.00379	8934.4	-0.00285	8934.4	-0.00666	8934.4	0.01032	8934.4	0.000801945	8934.4	0.00891	8934.4	0.01031	8934.4	-0.01352	8934.4	0.00414	8934.4	-0.0225	8934.4	-0.01896	8934.4	0.00381	8934.4	0.01144	8934.4	0.00227	8934.4	-0.01784	8934.4	-0.00189	8934.4	0.000755248	8934.4	-0.00503
8935.6	0.00515	8935.6	-0.01154	8935.6	0.01192	8935.6	0.02305	8935.6	-0.0044	8935.6	-0.01885	8935.6	0.02347	8935.6	-0.01544	8935.6	-0.00791	8935.6	0.000195544	8935.6	0.00858	8935.6	-0.00768	8935.6	-0.00314	8935.6	-0.00996	8935.6	-0.02177	8935.6	0.0024	8935.6	-0.01762	8935.6	-0.00493	8935.6	-0.02102	8935.6	0.00461	8935.6	-0.00854	8935.6	-0.01244	8935.6	-0.01407	8935.6	0.01021	8935.6	0.02055
8936.8	-0.00451	8936.8	0.00298	8936.8	-0.02608	8936.8	0.01193	8936.8	-0.02056	8936.8	-0.01323	8936.8	0.000651617	8936.8	-0.0058	8936.8	-0.01811	8936.8	0.000284589	8936.8	0.00328	8936.8	0.00521	8936.8	0.0035	8936.8	-0.0123	8936.8	0.000923922	8936.8	0.00147	8936.8	0.00578	8936.8	0.0055	8936.8	0.00433	8936.8	-0.000214697	8936.8	-0.00199	8936.8	-0.01058	8936.8	-0.00507	8936.8	0.00978	8936.8	-0.00156
8938	-0.01745	8938	0.00128	8938	-0.01552	8938	0.01991	8938	-0.01469	8938	-0.02529	8938	0.00195	8938	-0.01042	8938	-0.02355	8938	0.01224	8938	0.0109	8938	-0.00976	8938	0.0138	8938	-0.00749	8938	0.00142	8938	0.00295	8938	-0.00404	8938	0.00424	8938	0.01409	8938	-0.00226	8938	-0.00933	8938	0.000573564	8938	-0.01377	8938	-0.01341	8938	-0.01112
8939.2	-0.00939	8939.2	-0.00829	8939.2	0.00938	8939.2	-0.01363	8939.2	0.0093	8939.2	-0.02533	8939.2	0.01865	8939.2	-0.01598	8939.2	-0.00023824	8939.2	-0.00476	8939.2	-0.01089	8939.2	-0.00479	8939.2	0.02214	8939.2	0.00232	8939.2	-0.00413	8939.2	-0.00879	8939.2	0.00931	8939.2	-0.000526073	8939.2	-0.000181148	8939.2	0.01005	8939.2	0.01055	8939.2	0.01063	8939.2	-0.01192	8939.2	-0.01502	8939.2	0.01851
8940.4	-0.00555	8940.4	0.00743	8940.4	0.01266	8940.4	0.00642	8940.4	-0.00536	8940.4	-0.02112	8940.4	-0.00535	8940.4	-0.02068	8940.4	0.000957566	8940.4	9.47061e-05	8940.4	0.01081	8940.4	0.02035	8940.4	-0.00888	8940.4	0.01589	8940.4	-0.00385	8940.4	-0.009	8940.4	-0.02067	8940.4	-0.00157	8940.4	-0.01222	8940.4	-0.01887	8940.4	-0.00922	8940.4	-0.01646	8940.4	0.00314	8940.4	-0.00568	8940.4	-0.00854
8941.6	0.000113697	8941.6	-0.00827	8941.6	-0.0072	8941.6	-0.02043	8941.6	-0.00281	8941.6	-0.02228	8941.6	-0.0132	8941.6	-0.01467	8941.6	-0.01476	8941.6	-0.0091	8941.6	0.01547	8941.6	-0.01738	8941.6	-0.01429	8941.6	0.01325	8941.6	-0.00293	8941.6	-0.02223	8941.6	-0.01355	8941.6	0.00356	8941.6	0.01632	8941.6	0.00544	8941.6	-0.01808	8941.6	0.00416	8941.6	0.0039	8941.6	-0.01901	8941.6	-0.000338372
8942.8	0.00265	8942.8	-0.00819	8942.8	-0.00982	8942.8	0.00255	8942.8	0.00383	8942.8	0.00054774	8942.8	0.00179	8942.8	-0.000689789	8942.8	-0.01726	8942.8	-0.01586	8942.8	0.02769	8942.8	0.01452	8942.8	0.00875	8942.8	0.00692	8942.8	0.00913	8942.8	-0.00592	8942.8	-0.02906	8942.8	-0.01821	8942.8	-0.00189	8942.8	-0.0164	8942.8	0.00255	8942.8	0.0064	8942.8	-0.00295	8942.8	-0.0032	8942.8	0.00127
8944	0.01307	8944	0.00814	8944	0.01018	8944	-0.00306	8944	0.00443	8944	0.00973	8944	-0.00414	8944	-0.01668	8944	0.00455	8944	0.00792	8944	0.00322	8944	0.00696	8944	0.00547	8944	-0.00681	8944	0.00352	8944	0.00319	8944	-0.000620169	8944	-0.00348	8944	-0.02166	8944	-0.0066	8944	0.01827	8944	0.0078	8944	-0.00532	8944	0.0164	8944	-0.01594
8945.2	-4.74686e-05	8945.2	0.00699	8945.2	0.00434	8945.2	-0.01894	8945.2	0.00455	8945.2	-0.01149	8945.2	0.03131	8945.2	-0.00376	8945.2	0.01181	8945.2	-0.00278	8945.2	-0.00993	8945.2	0.00553	8945.2	-0.00477	8945.2	-0.00487	8945.2	-0.0062	8945.2	-0.02023	8945.2	0.01372	8945.2	-0.000983379	8945.2	0.000272597	8945.2	-0.00642	8945.2	-0.00683	8945.2	0.00201	8945.2	-0.02438	8945.2	-0.01354	8945.2	-0.0124
8946.4	0.00122	8946.4	0.01828	8946.4	0.0077	8946.4	-0.00691	8946.4	0.01219	8946.4	0.00597	8946.4	-0.01304	8946.4	0.01328	8946.4	-0.01716	8946.4	0.01246	8946.4	-0.01341	8946.4	-0.00711	8946.4	-0.00639	8946.4	0.00921	8946.4	-0.00452	8946.4	0.00749	8946.4	-0.01418	8946.4	-0.00647	8946.4	-0.03272	8946.4	-0.01454	8946.4	0.00916	8946.4	-0.00959	8946.4	-0.00521	8946.4	-0.00785	8946.4	0.00732
8947.6	0.00368	8947.6	0.000424245	8947.6	-0.00597	8947.6	0.01797	8947.6	-0.00512	8947.6	0.00355	8947.6	0.00981	8947.6	0.000665962	8947.6	-0.00117	8947.6	-0.00062402	8947.6	-0.02037	8947.6	-0.02083	8947.6	-0.00129	8947.6	-0.02191	8947.6	-0.01251	8947.6	-0.00288	8947.6	0.00897	8947.6	-0.00327	8947.6	0.00757	8947.6	-0.00867	8947.6	0.01367	8947.6	-0.000908326	8947.6	0.01318	8947.6	-0.01012	8947.6	-0.00495
8948.8	5.88782e-05	8948.8	-0.000502277	8948.8	-0.00602	8948.8	0.02404	8948.8	-0.00735	8948.8	0.00861	8948.8	-0.00605	8948.8	-0.00559	8948.8	-0.01368	8948.8	0.01895	8948.8	-0.00308	8948.8	-0.00375	8948.8	0.00632	8948.8	-0.01075	8948.8	-0.0088	8948.8	0.00684	8948.8	0.000563404	8948.8	0.0101	8948.8	0.02899	8948.8	-0.000529022	8948.8	0.00452	8948.8	0.01391	8948.8	0.00409	8948.8	0.00216	8948.8	-0.00435
8950	-0.00271	8950	-0.000368739	8950	0.00453	8950	0.00957	8950	-0.00196	8950	0.01082	8950	0.00619	8950	-0.011	8950	-0.000648709	8950	-0.00189	8950	-0.00942	8950	-0.00604	8950	-0.00131	8950	-0.00664	8950	0.00633	8950	0.00894	8950	-0.00144	8950	0.01146	8950	-0.01815	8950	0.00731	8950	-0.00412	8950	0.01556	8950	0.00717	8950	0.01516	8950	0.0023
8951.2	-0.00374	8951.2	0.0092	8951.2	-0.00538	8951.2	-0.01821	8951.2	0.01979	8951.2	0.01148	8951.2	-0.00204	8951.2	-0.01598	8951.2	-0.0064	8951.2	-0.00217	8951.2	0.01347	8951.2	0.000511485	8951.2	0.01105	8951.2	0.000734322	8951.2	-0.01571	8951.2	0.00467	8951.2	-0.00202	8951.2	-0.000275458	8951.2	0.00539	8951.2	0.00142	8951.2	-0.00644	8951.2	0.00173	8951.2	0.00398	8951.2	0.00776	8951.2	0.00103
8952.4	0.01641	8952.4	-0.00644	8952.4	-0.0125	8952.4	0.00298	8952.4	-0.0067	8952.4	0.0057	8952.4	-0.00134	8952.4	-0.00828	8952.4	0.000779689	8952.4	0.00101	8952.4	-0.00293	8952.4	0.01178	8952.4	-0.00622	8952.4	-0.01779	8952.4	0.00878	8952.4	0.02092	8952.4	-0.01171	8952.4	0.01705	8952.4	0.00489	8952.4	0.01166	8952.4	-0.01652	8952.4	0.00193	8952.4	-0.00779	8952.4	0.02038	8952.4	0.00143
8953.6	0.01354	8953.6	-0.01362	8953.6	0.00483	8953.6	0.00752	8953.6	-0.01196	8953.6	-0.00301	8953.6	0.00327	8953.6	0.00722	8953.6	-0.00123	8953.6	-0.00754	8953.6	-0.00402	8953.6	0.0187	8953.6	-0.000272064	8953.6	0.0031	8953.6	-0.00982	8953.6	-0.00317	8953.6	0.01142	8953.6	-0.00405	8953.6	0.0012	8953.6	0.0085	8953.6	0.0039	8953.6	-0.000196167	8953.6	-0.00499	8953.6	0.01911	8953.6	0.01105
8954.8	0.00912	8954.8	0.00657	8954.8	-0.01078	8954.8	0.00321	8954.8	0.00815	8954.8	0.00553	8954.8	0.00728	8954.8	0.01655	8954.8	0.00651	8954.8	0.01216	8954.8	-0.02865	8954.8	0.00229	8954.8	0.02191	8954.8	0.000128356	8954.8	0.00812	8954.8	-0.00638	8954.8	-0.00453	8954.8	0.00905	8954.8	0.0015	8954.8	0.01457	8954.8	-0.00347	8954.8	-0.0029	8954.8	-0.00482	8954.8	-0.01093	8954.8	0.00859
8956	-0.01244	8956	-0.01722	8956	0.00244	8956	0.01796	8956	0.00417	8956	0.01751	8956	-0.00524	8956	0.00859	8956	0.02567	8956	-0.00422	8956	-0.00941	8956	0.00177	8956	-0.00491	8956	-0.00636	8956	-0.000544862	8956	-0.00563	8956	0.00869	8956	-0.01067	8956	0.00191	8956	0.00665	8956	-0.01007	8956	0.00671	8956	-0.00551	8956	0.0157	8956	-0.01116
8957.2	0.00363	8957.2	0.00531	8957.2	-0.000411586	8957.2	0.000311517	8957.2	0.00637	8957.2	0.00277	8957.2	-0.00289	8957.2	-0.00599	8957.2	-0.01024	8957.2	-0.00329	8957.2	0.01163	8957.2	0.01704	8957.2	0.00653	8957.2	0.00953	8957.2	-0.00801	8957.2	0.00874	8957.2	0.00209	8957.2	0.00704	8957.2	0.00133	8957.2	0.00932	8957.2	-0.01975	8957.2	0.01063	8957.2	0.01085	8957.2	-0.0086	8957.2	0.008
8958.4	0.01156	8958.4	-0.00594	8958.4	-0.01223	8958.4	-0.01462	8958.4	0.005	8958.4	-0.00285	8958.4	-0.01515	8958.4	-3.74545e-05	8958.4	-0.000404479	8958.4	0.00605	8958.4	0.00407	8958.4	0.00124	8958.4	-0.00169	8958.4	-0.00679	8958.4	0.01534	8958.4	-0.00113	8958.4	0.01478	8958.4	-0.00484	8958.4	-0.00503	8958.4	0.00619	8958.4	0.01333	8958.4	-0.01136	8958.4	-0.01107	8958.4	0.00319	8958.4	-0.00494
8959.6	-0.00156	8959.6	0.000799129	8959.6	0.000583374	8959.6	-0.01839	8959.6	-0.00953	8959.6	0.01394	8959.6	0.007	8959.6	0.01681	8959.6	-0.00177	8959.6	-0.00998	8959.6	0.000783476	8959.6	0.01028	8959.6	-0.00104	8959.6	0.00964	8959.6	0.02783	8959.6	0.00117	8959.6	0.01334	8959.6	-0.00299	8959.6	0.00668	8959.6	0.00424	8959.6	0.0113	8959.6	-0.01059	8959.6	0.00966	8959.6	-0.00163	8959.6	0.0136
8960.8	0.00381	8960.8	0.00035209	8960.8	0.00797	8960.8	0.000756749	8960.8	0.0055	8960.8	0.00339	8960.8	-0.00336	8960.8	-0.01858	8960.8	0.00427	8960.8	0.000373883	8960.8	-0.00321	8960.8	0.00386	8960.8	-0.01636	8960.8	0.00654	8960.8	-0.01233	8960.8	-0.00294	8960.8	0.01694	8960.8	0.00122	8960.8	0.00294	8960.8	0.000923864	8960.8	-0.01323	8960.8	-0.00716	8960.8	0.00868	8960.8	0.00801	8960.8	0.00487
8962	-0.00972	8962	0.00709	8962	0.01527	8962	0.00704	8962	-0.01254	8962	0.01101	8962	0.01288	8962	0.0158	8962	0.01158	8962	-0.0106	8962	-0.01213	8962	0.01179	8962	0.0074	8962	0.0059	8962	0.02569	8962	-0.00698	8962	-0.00589	8962	-0.00188	8962	0.00927	8962	-0.00356	8962	0.0139	8962	-0.000861111	8962	0.00303	8962	0.00211	8962	0.02315
8963.2	0.00551	8963.2	0.01347	8963.2	0.03708	8963.2	-0.0106	8963.2	0.00687	8963.2	-0.00476	8963.2	0.00070076	8963.2	-0.00162	8963.2	0.01536	8963.2	0.000165926	8963.2	-0.01654	8963.2	0.01481	8963.2	-0.000643662	8963.2	0.00191	8963.2	0.01958	8963.2	0.01132	8963.2	-0.00257	8963.2	0.01554	8963.2	0.00502	8963.2	0.01253	8963.2	0.00512	8963.2	0.01161	8963.2	-0.000477376	8963.2	0.01195	8963.2	0.00158
8964.4	-0.000908019	8964.4	0.01466	8964.4	0.02643	8964.4	-0.00147	8964.4	0.000305149	8964.4	0.02125	8964.4	0.0097	8964.4	0.00218	8964.4	0.00614	8964.4	0.01571	8964.4	-0.00619	8964.4	0.01909	8964.4	0.00447	8964.4	0.02417	8964.4	0.0155	8964.4	0.00345	8964.4	0.01048	8964.4	-0.00214	8964.4	-0.00793	8964.4	-0.01691	8964.4	0.03137	8964.4	0.00827	8964.4	0.00394	8964.4	-0.00203	8964.4	0.00482
8965.6	0.000257944	8965.6	-0.01365	8965.6	0.01715	8965.6	-0.0068	8965.6	-0.01582	8965.6	-0.00628	8965.6	-0.00279	8965.6	0.00758	8965.6	0.02041	8965.6	0.02087	8965.6	0.00206	8965.6	0.01574	8965.6	-0.00066147	8965.6	0.01315	8965.6	0.00359	8965.6	-0.0053	8965.6	0.01446	8965.6	-5.60436e-05	8965.6	-0.00337	8965.6	0.01625	8965.6	0.02956	8965.6	-0.00441	8965.6	0.00954	8965.6	-0.00521	8965.6	-0.00883
8966.8	0.0209	8966.8	-0.00941	8966.8	0.03304	8966.8	-0.02282	8966.8	0.00467	8966.8	0.00666	8966.8	-0.0046	8966.8	-0.01666	8966.8	0.01083	8966.8	0.01396	8966.8	-0.00993	8966.8	0.01554	8966.8	-0.00775	8966.8	0.01974	8966.8	0.00575	8966.8	-0.00158	8966.8	0.01242	8966.8	-0.00452	8966.8	-0.00376	8966.8	0.00236	8966.8	0.00767	8966.8	0.00519	8966.8	0.00332	8966.8	0.00589	8966.8	0.01565
8968	0.02518	8968	0.000755057	8968	0.02155	8968	-0.00607	8968	0.01757	8968	0.0433	8968	-0.00352	8968	0.01236	8968	0.00611	8968	-0.01774	8968	-0.01049	8968	0.0136	8968	0.01523	8968	0.01361	8968	-0.00269	8968	-0.00515	8968	0.00548	8968	-0.00433	8968	0.00797	8968	0.00105	8968	0.03813	8968	-0.00827	8968	7.67687e-05	8968	0.00881	8968	-0.000197946
8969.2	0.00319	8969.2	-0.00444	8969.2	0.0202	8969.2	-0.00625	8969.2	0.00324	8969.2	0.01231	8969.2	0.00612	8969.2	-0.00507	8969.2	0.01435	8969.2	-0.00458	8969.2	0.02369	8969.2	0.01528	8969.2	0.02885	8969.2	-0.0011	8969.2	-0.00326	8969.2	0.00751	8969.2	0.02327	8969.2	0.01238	8969.2	-0.005	8969.2	0.00115	8969.2	0.03161	8969.2	0.00409	8969.2	-0.01148	8969.2	-0.0022	8969.2	0.01121
8970.4	-0.00897	8970.4	-0.00313	8970.4	0.00817	8970.4	-0.03125	8970.4	0.01563	8970.4	0.01374	8970.4	0.01116	8970.4	0.02839	8970.4	0.0011	8970.4	0.02312	8970.4	-0.01033	8970.4	0.00495	8970.4	-0.000918007	8970.4	-0.00228	8970.4	0.01584	8970.4	-0.01023	8970.4	0.00313	8970.4	0.03681	8970.4	0.01362	8970.4	0.01383	8970.4	0.02975	8970.4	0.01217	8970.4	0.00485	8970.4	0.01731	8970.4	-0.0029
8971.6	0.01817	8971.6	-0.00263	8971.6	0.02672	8971.6	0.01192	8971.6	-0.00196	8971.6	0.02114	8971.6	-0.00213	8971.6	0.01204	8971.6	0.01657	8971.6	0.01535	8971.6	-0.01343	8971.6	0.02014	8971.6	-0.00755	8971.6	-0.000337059	8971.6	0.01424	8971.6	0.00382	8971.6	0.00309	8971.6	0.00439	8971.6	0.00404	8971.6	0.03826	8971.6	0.0194	8971.6	0.00129	8971.6	0.0134	8971.6	0.000975188	8971.6	0.0021
8972.8	0.03037	8972.8	-0.00321	8972.8	0.01297	8972.8	0.00259	8972.8	0.00208	8972.8	0.03131	8972.8	0.00336	8972.8	0.01201	8972.8	0.02392	8972.8	0.00589	8972.8	-0.01226	8972.8	0.02061	8972.8	0.01058	8972.8	0.01732	8972.8	0.01976	8972.8	-0.00452	8972.8	0.02571	8972.8	0.01634	8972.8	0.00123	8972.8	0.02457	8972.8	0.0559	8972.8	0.01536	8972.8	0.00695	8972.8	-0.00506	8972.8	0.02029
8974	0.02428	8974	0.00302	8974	0.02715	8974	0.00226	8974	0.00471	8974	0.03053	8974	0.00149	8974	0.02046	8974	0.0313	8974	0.0226	8974	-0.00153	8974	0.02332	8974	0.00854	8974	0.01733	8974	-0.00148	8974	-0.00615	8974	0.0177	8974	0.02145	8974	-0.00686	8974	0.0465	8974	0.01628	8974	-0.01544	8974	0.00613	8974	0.00705	8974	0.00784
8975.2	0.02409	8975.2	0.01199	8975.2	0.03314	8975.2	-0.00266	8975.2	0.01009	8975.2	0.02493	8975.2	-0.0011	8975.2	0.0415	8975.2	0.00679	8975.2	0.01162	8975.2	0.00857	8975.2	0.03486	8975.2	0.02092	8975.2	0.02186	8975.2	0.0189	8975.2	0.01833	8975.2	-0.01213	8975.2	0.01864	8975.2	0.01311	8975.2	0.03717	8975.2	0.05518	8975.2	0.0017	8975.2	0.02663	8975.2	0.00744	8975.2	-0.01127
8976.4	7.18011e-06	8976.4	0.00233	8976.4	0.02326	8976.4	0.00936	8976.4	0.01385	8976.4	0.0206	8976.4	0.01489	8976.4	-0.00541	8976.4	0.00598	8976.4	0.03763	8976.4	-0.00941	8976.4	0.03817	8976.4	0.03528	8976.4	0.02193	8976.4	0.0153	8976.4	0.01031	8976.4	-0.000687025	8976.4	0.02384	8976.4	0.0023	8976.4	0.01982	8976.4	0.02674	8976.4	0.00854	8976.4	0.02971	8976.4	0.02587	8976.4	0.0208
8977.6	0.03332	8977.6	-0.0018	8977.6	0.02365	8977.6	0.02247	8977.6	0.01003	8977.6	0.02873	8977.6	0.02919	8977.6	0.01454	8977.6	0.0174	8977.6	0.01712	8977.6	0.0236	8977.6	0.03654	8977.6	0.02303	8977.6	0.01498	8977.6	0.02506	8977.6	0.02076	8977.6	0.02576	8977.6	0.03357	8977.6	-0.0079	8977.6	0.00898	8977.6	0.03171	8977.6	-0.000670434	8977.6	0.05152	8977.6	0.03685	8977.6	0.00397
8978.8	0.05136	8978.8	0.01017	8978.8	0.03893	8978.8	0.01299	8978.8	0.03643	8978.8	0.02285	8978.8	-0.00651	8978.8	0.01461	8978.8	0.01738	8978.8	0.01715	8978.8	0.02226	8978.8	0.03461	8978.8	0.00588	8978.8	0.01789	8978.8	0.02715	8978.8	0.00915	8978.8	0.04324	8978.8	0.03793	8978.8	0.0336	8978.8	0.04225	8978.8	0.02776	8978.8	0.02371	8978.8	0.0258	8978.8	0.0212	8978.8	0.02497
8980	0.0224	8980	0.01768	8980	0.03053	8980	0.02858	8980	0.000866216	8980	0.04291	8980	0.00622	8980	0.03761	8980	0.04918	8980	0.03825	8980	0.04041	8980	0.03897	8980	0.03288	8980	0.042	8980	0.0389	8980	0.04231	8980	0.03502	8980	0.03759	8980	0.01764	8980	0.049	8980	0.06023	8980	0.05776	8980	0.04743	8980	0.02008	8980	0.03073
8981.2	0.03506	8981.2	0.01864	8981.2	0.06117	8981.2	0.03276	8981.2	0.01149	8981.2	0.03938	8981.2	0.01613	8981.2	0.04056	8981.2	0.04956	8981.2	0.03999	8981.2	0.01616	8981.2	0.03451	8981.2	0.03492	8981.2	0.04237	8981.2	0.03531	8981.2	0.05762	8981.2	0.02652	8981.2	0.02849	8981.2	0.03533	8981.2	0.04051	8981.2	0.05835	8981.2	0.042	8981.2	0.06186	8981.2	0.03401	8981.2	0.06132
8982.4	0.0252	8982.4	0.02398	8982.4	0.04936	8982.4	0.03138	8982.4	0.03108	8982.4	0.04581	8982.4	0.04162	8982.4	0.04846	8982.4	0.0439	8982.4	0.04305	8982.4	-0.00263	8982.4	0.06128	8982.4	0.03098	8982.4	0.03753	8982.4	0.061	8982.4	0.05935	8982.4	0.03898	8982.4	0.04388	8982.4	0.05583	8982.4	0.07858	8982.4	0.08099	8982.4	0.07891	8982.4	0.06064	8982.4	0.05566	8982.4	0.07726
8983.6	0.03491	8983.6	0.02579	8983.6	0.06909	8983.6	0.04902	8983.6	0.04278	8983.6	0.05237	8983.6	0.03954	8983.6	0.06176	8983.6	0.06269	8983.6	0.04825	8983.6	0.03304	8983.6	0.03337	8983.6	0.04155	8983.6	0.045	8983.6	0.05294	8983.6	0.06019	8983.6	0.08593	8983.6	0.09404	8983.6	0.10531	8983.6	0.08859	8983.6	0.13298	8983.6	0.12753	8983.6	0.1277	8983.6	0.11547	8983.6	0.17304
8984.8	0.07195	8984.8	0.05597	8984.8	0.09165	8984.8	0.04338	8984.8	0.05705	8984.8	0.03706	8984.8	0.05913	8984.8	0.07978	8984.8	0.07891	8984.8	0.08035	8984.8	0.0808	8984.8	0.07356	8984.8	0.05689	8984.8	0.06534	8984.8	0.09788	8984.8	0.08738	8984.8	0.09815	8984.8	0.10968	8984.8	0.16179	8984.8	0.16516	8984.8	0.20428	8984.8	0.24123	8984.8	0.28166	8984.8	0.2693	8984.8	0.29698
8986	0.12777	8986	0.08204	8986	0.09596	8986	0.11379	8986	0.11467	8986	0.12143	8986	0.11002	8986	0.14651	8986	0.13348	8986	0.11947	8986	0.09947	8986	0.12204	8986	0.10047	8986	0.12672	8986	0.15326	8986	0.1535	8986	0.18514	8986	0.22172	8986	0.20637	8986	0.20445	8986	0.31756	8986	0.27616	8986	0.33175	8986	0.34682	8986	0.36609
8987.2	0.23629	8987.2	0.20772	8987.2	0.21042	8987.2	0.24253	8987.2	0.19385	8987.2	0.19664	8987.2	0.21903	8987.2	0.20459	8987.2	0.24246	8987.2	0.2139	8987.2	0.21843	8987.2	0.22354	8987.2	0.24179	8987.2	0.23145	8987.2	0.28135	8987.2	0.24647	8987.2	0.28139	8987.2	0.28154	8987.2	0.32582	8987.2	0.32179	8987.2	0.32351	8987.2	0.40893	8987.2	0.42813	8987.2	0.378	8987.2	0.42343
8988.4	0.3353	8988.4	0.34843	8988.4	0.32195	8988.4	0.33373	8988.4	0.31995	8988.4	0.3564	8988.4	0.35397	8988.4	0.34666	8988.4	0.34916	8988.4	0.33268	8988.4	0.36056	8988.4	0.36705	8988.4	0.36959	8988.4	0.37553	8988.4	0.36338	8988.4	0.375	8988.4	0.37472	8988.4	0.36323	8988.4	0.43781	8988.4	0.40011	8988.4	0.41092	8988.4	0.4144	8988.4	0.48262	8988.4	0.49833	8988.4	0.46617
8989.6	0.50792	8989.6	0.48787	8989.6	0.46406	8989.6	0.44645	8989.6	0.49694	8989.6	0.45485	8989.6	0.47187	8989.6	0.47523	8989.6	0.49483	8989.6	0.46751	8989.6	0.42392	8989.6	0.4716	8989.6	0.49756	8989.6	0.48458	8989.6	0.47096	8989.6	0.46933	8989.6	0.4949	8989.6	0.45843	8989.6	0.46728	8989.6	0.53369	8989.6	0.53885	8989.6	0.53561	8989.6	0.51675	8989.6	0.53808	8989.6	0.56978
8990.8	0.60387	8990.8	0.55935	8990.8	0.59541	8990.8	0.60371	8990.8	0.57975	8990.8	0.54321	8990.8	0.55623	8990.8	0.54275	8990.8	0.50368	8990.8	0.52545	8990.8	0.54599	8990.8	0.55369	8990.8	0.50961	8990.8	0.56584	8990.8	0.55557	8990.8	0.56138	8990.8	0.57321	8990.8	0.54529	8990.8	0.54794	8990.8	0.56462	8990.8	0.60737	8990.8	0.60844	8990.8	0.63627	8990.8	0.57181	8990.8	0.60571
8992	0.63528	8992	0.64431	8992	0.6457	8992	0.643	8992	0.60625	8992	0.63014	8992	0.6441	8992	0.6492	8992	0.62356	8992	0.59472	8992	0.6433	8992	0.69155	8992	0.64909	8992	0.65567	8992	0.6165	8992	0.61982	8992	0.6691	8992	0.61099	8992	0.61908	8992	0.62131	8992	0.65453	8992	0.677	8992	0.67066	8992	0.70259	8992	0.65936
8993.2	0.75317	8993.2	0.74393	8993.2	0.77113	8993.2	0.77836	8993.2	0.74344	8993.2	0.74987	8993.2	0.75658	8993.2	0.77199	8993.2	0.7867	8993.2	0.72038	8993.2	0.71466	8993.2	0.80486	8993.2	0.79318	8993.2	0.76926	8993.2	0.76237	8993.2	0.74923	8993.2	0.78945	8993.2	0.76934	8993.2	0.74522	8993.2	0.74366	8993.2	0.75478	8993.2	0.73274	8993.2	0.78387	8993.2	0.81621	8993.2	0.77864
8994.4	0.90861	8994.4	0.94825	8994.4	0.9194	8994.4	0.95988	8994.4	0.97024	8994.4	0.93661	8994.4	0.91171	8994.4	0.95997	8994.4	0.88759	8994.4	0.93503	8994.4	0.89931	8994.4	0.97119	8994.4	0.92105	8994.4	0.96133	8994.4	0.92733	8994.4	0.94849	8994.4	0.93793	8994.4	0.90756	8994.4	0.89857	8994.4	0.90433	8994.4	0.96379	8994.4	0.8948	8994.4	0.90536	8994.4	0.9135	8994.4	0.90966
8995.6	1.10592	8995.6	1.10059	8995.6	1.15192	8995.6	1.07804	8995.6	1.18579	8995.6	1.12638	8995.6	1.07407	8995.6	1.06235	8995.6	1.11836	8995.6	1.07918	8995.6	1.09203	8995.6	1.08008	8995.6	1.07023	8995.6	1.11288	8995.6	1.12421	8995.6	1.10429	8995.6	1.06267	8995.6	1.07588	8995.6	1.08849	8995.6	1.05912	8995.6	1.09166	8995.6	1.05089	8995.6	1.05173	8995.6	1.07479	8995.6	1.06113
8996.8	1.25289	8996.8	1.27359	8996.8	1.22807	8996.8	1.269	8996.8	1.28299	8996.8	1.26212	8996.8	1.30103	8996.8	1.19963	8996.8	1.29648	8996.8	1.25683	8996.8	1.2373	8996.8	1.13696	8996.8	1.22689	8996.8	1.20093	8996.8	1.26072	8996.8	1.21025	8996.8	1.21679	8996.8	1.2137	8996.8	1.20734	8996.8	1.17459	8996.8	1.20716	8996.8	1.18087	8996.8	1.1791	8996.8	1.17085	8996.8	1.11814
8998	1.32216	8998	1.33733	8998	1.3034	8998	1.34566	8998	1.36608	8998	1.28634	8998	1.30605	8998	1.345	8998	1.28643	8998	1.31633	8998	1.31778	8998	1.31349	8998	1.28747	8998	1.27944	8998	1.29824	8998	1.28155	8998	1.26127	8998	1.25845	8998	1.20371	8998	1.30182	8998	1.29944	8998	1.2188	8998	1.26597	8998	1.19344	8998	1.18704
8999.2	1.36762	8999.2	1.44045	8999.2	1.37747	8999.2	1.31314	8999.2	1.32064	8999.2	1.31557	8999.2	1.33458	8999.2	1.32549	8999.2	1.36408	8999.2	1.37837	8999.2	1.30934	8999.2	1.29906	8999.2	1.27903	8999.2	1.33396	8999.2	1.29829	8999.2	1.3338	8999.2	1.28325	8999.2	1.29321	8999.2	1.27089	8999.2	1.28349	8999.2	1.24892	8999.2	1.25492	8999.2	1.25009	8999.2	1.30588	8999.2	1.1562
9000.4	1.33033	9000.4	1.37362	9000.4	1.35179	9000.4	1.37752	9000.4	1.33915	9000.4	1.37355	9000.4	1.36435	9000.4	1.34649	9000.4	1.36595	9000.4	1.3643	9000.4	1.32743	9000.4	1.33544	9000.4	1.37597	9000.4	1.36412	9000.4	1.32193	9000.4	1.31451	9000.4	1.26908	9000.4	1.33718	9000.4	1.32864	9000.4	1.27594	9000.4	1.32572	9000.4	1.26721	9000.4	1.22601	9000.4	1.24042	9000.4	1.2663
9001.6	1.35565	9001.6	1.33904	9001.6	1.35137	9001.6	1.32052	9001.6	1.41801	9001.6	1.37579	9001.6	1.39634	9001.6	1.36386	9001.6	1.32825	9001.6	1.30844	9001.6	1.39809	9001.6	1.35764	9001.6	1.36075	9001.6	1.34786	9001.6	1.33957	9001.6	1.33104	9001.6	1.28265	9001.6	1.34018	9001.6	1.32061	9001.6	1.26908	9001.6	1.31899	9001.6	1.26318	9001.6	1.2366	9001.6	1.26914	9001.6	1.23064
9002.8	1.36977	9002.8	1.32928	9002.8	1.33046	9002.8	1.34377	9002.8	1.33489	9002.8	1.36946	9002.8	1.29016	9002.8	1.32214	9002.8	1.31878	9002.8	1.35398	9002.8	1.35875	9002.8	1.31577	9002.8	1.30355	9002.8	1.31567	9002.8	1.31541	9002.8	1.32585	9002.8	1.2833	9002.8	1.38196	9002.8	1.29155	9002.8	1.27737	9002.8	1.25057	9002.8	1.22594	9002.8	1.26066	9002.8	1.27964	9002.8	1.19376
9004	1.33278	9004	1.31506	9004	1.2933	9004	1.27605	9004	1.27589	9004	1.32364	9004	1.32411	9004	1.26093	9004	1.31213	9004	1.2859	9004	1.26534	9004	1.23875	9004	1.28688	9004	1.28874	9004	1.28012	9004	1.25066	9004	1.2711	9004	1.23804	9004	1.26682	9004	1.27551	9004	1.27438	9004	1.26169	9004	1.2455	9004	1.23131	9004	1.22525
9005.2	1.1726	9005.2	1.19667	9005.2	1.29607	9005.2	1.23187	9005.2	1.2399	9005.2	1.25847	9005.2	1.274	9005.2	1.24312	9005.2	1.21774	9005.2	1.23868	9005.2	1.19264	9005.2	1.2324	9005.2	1.29469	9005.2	1.1993	9005.2	1.21576	9005.2	1.25145	9005.2	1.17557	9005.2	1.2783	9005.2	1.21416	9005.2	1.196	9005.2	1.20484	9005.2	1.19362	9005.2	1.19276	9005.2	1.16963	9005.2	1.17655
9006.4	1.13775	9006.4	1.18154	9006.4	1.19045	9006.4	1.18355	9006.4	1.15157	9006.4	1.15969	9006.4	1.13506	9006.4	1.20847	9006.4	1.22132	9006.4	1.16384	9006.4	1.16974	9006.4	1.16851	9006.4	1.15554	9006.4	1.17441	9006.4	1.20953	9006.4	1.12921	9006.4	1.1621	9006.4	1.16906	9006.4	1.14498	9006.4	1.18725	9006.4	1.16528	9006.4	1.15267	9006.4	1.13637	9006.4	1.18469	9006.4	1.12464
9007.6	1.10058	9007.6	1.12145	9007.6	1.08897	9007.6	1.09631	9007.6	1.13106	9007.6	1.07447	9007.6	1.05438	9007.6	1.0825	9007.6	1.11301	9007.6	1.10363	9007.6	1.05658	9007.6	1.10901	9007.6	1.12497	9007.6	1.14267	9007.6	1.09345	9007.6	1.1235	9007.6	1.11676	9007.6	1.10764	9007.6	1.16398	9007.6	1.12673	9007.6	1.09955	9007.6	1.06464	9007.6	1.09135	9007.6	1.12243	9007.6	1.09329
9008.8	1.07903	9008.8	1.09975	9008.8	1.07732	9008.8	1.06485	9008.8	1.09131	9008.8	1.04916	9008.8	1.0853	9008.8	1.07766	9008.8	1.06945	9008.8	1.116	9008.8	1.06351	9008.8	1.05034	9008.8	1.07199	9008.8	1.08877	9008.8	1.03995	9008.8	1.0261	9008.8	1.06781	9008.8	1.09356	9008.8	1.07492	9008.8	1.06326	9008.8	1.02031	9008.8	1.13342	9008.8	1.032	9008.8	1.10258	9008.8	1.06754
9010	1.0313	9010	1.04789	9010	1.04547	9010	1.05857	9010	1.05054	9010	1.04143	9010	1.0818	9010	1.04198	9010	1.03683	9010	1.06124	9010	1.00533	9010	1.09904	9010	1.06864	9010	1.07737	9010	1.05698	9010	1.06402	9010	1.04414	9010	1.01429	9010	1.04736	9010	1.04585	9010	1.07653	9010	1.04269	9010	1.03644	9010	1.06901	9010	1.01826
9011.2	1.05511	9011.2	1.01045	9011.2	1.03693	9011.2	1.05509	9011.2	1.03995	9011.2	1.08038	9011.2	1.00646	9011.2	1.0183	9011.2	0.99907	9011.2	1.06717	9011.2	1.00908	9011.2	1.04344	9011.2	0.95369	9011.2	1.02866	9011.2	1.05478	9011.2	1.03337	9011.2	1.00997	9011.2	1.05229	9011.2	1.07071	9011.2	1.01635	9011.2	0.99752	9011.2	1.05624	9011.2	1.08921	9011.2	1.07377	9011.2	1.04069
9012.4	1.00213	9012.4	1.04486	9012.4	0.9895	9012.4	1.02754	9012.4	1.04415	9012.4	0.95421	9012.4	0.99083	9012.4	1.03633	9012.4	1.03294	9012.4	0.95011	9012.4	0.98845	9012.4	0.97253	9012.4	1.02721	9012.4	0.98615	9012.4	1.00495	9012.4	1.01839	9012.4	0.97798	9012.4	1.01415	9012.4	1.03874	9012.4	1.03768	9012.4	1.00439	9012.4	1.04312	9012.4	1.02416	9012.4	1.03567	9012.4	1.02502
9013.6	0.94339	9013.6	0.9746	9013.6	1.01241	9013.6	1.00465	9013.6	0.94869	9013.6	0.96401	9013.6	0.96262	9013.6	0.96278	9013.6	1.00384	9013.6	1.00178	9013.6	0.98142	9013.6	0.98047	9013.6	0.98322	9013.6	0.95842	9013.6	0.97266	9013.6	1.01669	9013.6	0.96164	9013.6	0.92748	9013.6	1.03025	9013.6	0.97429	9013.6	1.03489	9013.6	1.03851	9013.6	1.00766	9013.6	0.99164	9013.6	1.00986
9014.8	0.99403	9014.8	1.00708	9014.8	0.99561	9014.8	1.00283	9014.8	0.95492	9014.8	1.00753	9014.8	0.98104	9014.8	1.00966	9014.8	0.99642	9014.8	1.00167	9014.8	0.99836	9014.8	0.94589	9014.8	0.99139	9014.8	0.96885	9014.8	0.9453	9014.8	0.99639	9014.8	0.92937	9014.8	1.00436	9014.8	1.00901	9014.8	1.02555	9014.8	0.99791	9014.8	0.9769	9014.8	0.9231	9014.8	0.97952	9014.8	0.99574
9016	0.94981	9016	0.95966	9016	0.99432	9016	0.98264	9016	0.98684	9016	0.96053	9016	0.9158	9016	0.90766	9016	0.96596	9016	0.93723	9016	0.95788	9016	0.97089	9016	0.94643	9016	0.94825	9016	0.98207	9016	0.987	9016	0.94496	9016	0.96291	9016	0.93314	9016	0.94235	9016	0.9868	9016	0.99172	9016	0.97203	9016	1.02238	9016	0.97352
9017.2	0.97108	9017.2	0.86091	9017.2	0.93944	9017.2	0.94266	9017.2	0.89008	9017.2	0.93091	9017.2	0.94088	9017.2	0.99813	9017.2	0.96291	9017.2	0.95739	9017.2	0.915	9017.2	0.96348	9017.2	0.97438	9017.2	0.90952	9017.2	0.94751	9017.2	0.94854	9017.2	0.94036	9017.2	0.95227	9017.2	0.87523	9017.2	1.00281	9017.2	1.02247	9017.2	0.93051	9017.2	0.96738	9017.2	0.9781	9017.2	1.00509
9018.4	0.92487	9018.4	0.91965	9018.4	0.89657	9018.4	0.95062	9018.4	0.93282	9018.4	0.91738	9018.4	0.92781	9018.4	0.97602	9018.4	0.9233	9018.4	0.9239	9018.4	0.91309	9018.4	0.96773	9018.4	0.97471	9018.4	0.92257	9018.4	0.94272	9018.4	0.93908	9018.4	0.94224	9018.4	0.92726	9018.4	0.91981	9018.4	0.9085	9018.4	0.93528	9018.4	0.96034	9018.4	0.98118	9018.4	0.92299	9018.4	0.94598
9019.6	0.90942	9019.6	0.89645	9019.6	0.9083	9019.6	0.95156	9019.6	0.89895	9019.6	0.87334	9019.6	0.95362	9019.6	0.94059	9019.6	0.92192	9019.6	0.93705	9019.6	0.93384	9019.6	0.92857	9019.6	0.95786	9019.6	0.96054	9019.6	0.90919	9019.6	0.91256	9019.6	0.92099	9019.6	0.94746	9019.6	0.92435	9019.6	0.89239	9019.6	0.91804	9019.6	0.9721	9019.6	0.86913	9019.6	0.96431	9019.6	0.98662
9020.8	0.9042	9020.8	0.87425	9020.8	0.87724	9020.8	0.91008	9020.8	0.89766	9020.8	0.89122	9020.8	0.86815	9020.8	0.9151	9020.8	0.89521	9020.8	0.91706	9020.8	0.91002	9020.8	0.92233	9020.8	0.90712	9020.8	0.89793	9020.8	0.87683	9020.8	0.932	9020.8	0.91286	9020.8	0.91574	9020.8	0.9166	9020.8	0.88272	9020.8	0.88463	9020.8	0.97046	9020.8	0.98656	9020.8	0.97621	9020.8	0.90604
9022	0.86672	9022	0.88488	9022	0.84891	9022	0.95751	9022	0.93777	9022	0.92405	9022	0.90915	9022	0.92394	9022	0.87817	9022	0.93054	9022	0.88001	9022	0.89397	9022	0.94445	9022	0.87634	9022	0.9319	9022	0.91887	9022	0.91882	9022	0.95269	9022	0.8934	9022	0.89772	9022	0.93877	9022	0.85653	9022	0.94208	9022	0.95284	9022	0.92624
9023.2	0.89848	9023.2	0.88198	9023.2	0.85646	9023.2	0.89548	9023.2	0.87083	9023.2	0.88844	9023.2	0.81775	9023.2	0.8926	9023.2	0.9432	9023.2	0.8409	9023.2	0.84388	9023.2	0.84523	9023.2	0.8803	9023.2	0.88765	9023.2	0.92695	9023.2	0.9315	9023.2	0.88355	9023.2	0.86862	9023.2	0.92434	9023.2	0.86333	9023.2	0.90647	9023.2	0.93462	9023.2	0.89613	9023.2	0.89091	9023.2	0.90886
9024.4	0.90364	9024.4	0.86793	9024.4	0.89781	9024.4	0.85042	9024.4	0.91497	9024.4	0.86222	9024.4	0.90693	9024.4	0.89876	9024.4	0.87327	9024.4	0.89926	9024.4	0.87299	9024.4	0.8807	9024.4	0.88292	9024.4	0.84155	9024.4	0.87688	9024.4	0.86455	9024.4	0.84439	9024.4	0.83649	9024.4	0.87099	9024.4	0.90371	9024.4	0.87596	9024.4	0.8602	9024.4	0.90936	9024.4	0.91396	9024.4	0.89289
9025.6	0.83184	9025.6	0.85173	9025.6	0.8502	9025.6	0.88827	9025.6	0.89216	9025.6	0.91425	9025.6	0.82814	9025.6	0.85228	9025.6	0.89879	9025.6	0.90023	9025.6	0.8436	9025.6	0.86904	9025.6	0.90883	9025.6	0.88178	9025.6	0.82744	9025.6	0.88616	9025.6	0.91501	9025.6	0.86029	9025.6	0.83556	9025.6	0.84925	9025.6	0.8659	9025.6	0.90665	9025.6	0.92265	9025.6	0.88389	9025.6	0.90066
9026.8	0.87566	9026.8	0.88828	9026.8	0.8824	9026.8	0.87166	9026.8	0.88552	9026.8	0.88497	9026.8	0.84326	9026.8	0.87886	9026.8	0.86311	9026.8	0.84047	9026.8	0.86584	9026.8	0.87528	9026.8	0.87018	9026.8	0.84697	9026.8	0.86527	9026.8	0.88572	9026.8	0.88733	9026.8	0.88217	9026.8	0.86741	9026.8	0.84298	9026.8	0.87071	9026.8	0.9222	9026.8	0.8911	9026.8	0.91154	9026.8	0.91723
9028	0.85246	9028	0.89065	9028	0.86528	9028	0.90438	9028	0.86341	9028	0.8682	9028	0.83404	9028	0.85801	9028	0.84251	9028	0.87259	9028	0.84997	9028	0.83663	9028	0.82299	9028	0.86235	9028	0.82749	9028	0.92856	9028	0.93603	9028	0.92226	9028	0.93382	9028	0.91813	9028	0.93062	9028	0.94054	9028	0.90801	9028	0.88763	9028	0.8644
9029.2	0.88162	9029.2	0.88833	9029.2	0.8586	9029.2	0.87313	9029.2	0.9033	9029.2	0.87513	9029.2	0.87378	9029.2	0.86437	9029.2	0.87249	9029.2	0.85557	9029.2	0.8687	9029.2	0.87318	9029.2	0.91827	9029.2	0.8531	9029.2	0.89581	9029.2	0.90328	9029.2	0.86269	9029.2	0.88244	9029.2	0.86231	9029.2	0.88063	9029.2	0.91745	9029.2	0.90659	9029.2	0.86683	9029.2	0.9271	9029.2	0.89599
9030.4	0.85188	9030.4	0.85286	9030.4	0.9036	9030.4	0.87239	9030.4	0.87897	9030.4	0.9041	9030.4	0.88465	9030.4	0.87624	9030.4	0.832	9030.4	0.88315	9030.4	0.87674	9030.4	0.87814	9030.4	0.89855	9030.4	0.85502	9030.4	0.87283	9030.4	0.89164	9030.4	0.9229	9030.4	0.91138	9030.4	0.83813	9030.4	0.87914	9030.4	0.8908	9030.4	0.89522	9030.4	0.90907	9030.4	0.87707	9030.4	0.8854
9031.6	0.85012	9031.6	0.8616	9031.6	0.90546	9031.6	0.85127	9031.6	0.90097	9031.6	0.92209	9031.6	0.89617	9031.6	0.8904	9031.6	0.87029	9031.6	0.83808	9031.6	0.89543	9031.6	0.87063	9031.6	0.90366	9031.6	0.90205	9031.6	0.93035	9031.6	0.87242	9031.6	0.85334	9031.6	0.88136	9031.6	0.87705	9031.6	0.94475	9031.6	0.89801	9031.6	0.92471	9031.6	0.90255	9031.6	0.88625	9031.6	0.93491
9032.8	0.89637	9032.8	0.87262	9032.8	0.83519	9032.8	0.8872	9032.8	0.89967	9032.8	0.9075	9032.8	0.92157	9032.8	0.88267	9032.8	0.86668	9032.8	0.89634	9032.8	0.94064	9032.8	0.90254	9032.8	0.86801	9032.8	0.84848	9032.8	0.881	9032.8	0.85847	9032.8	0.91801	9032.8	0.92652	9032.8	0.92094	9032.8	0.89989	9032.8	0.95153	9032.8	0.90421	9032.8	0.94938	9032.8	0.90319	9032.8	0.95018
9034	0.91346	9034	0.87631	9034	0.94162	9034	0.90534	9034	0.87186	9034	0.92685	9034	0.87999	9034	0.94015	9034	0.93977	9034	0.94095	9034	0.92887	9034	0.92145	9034	0.91941	9034	0.92495	9034	0.92756	9034	0.91347	9034	0.97814	9034	0.90869	9034	0.93264	9034	0.89486	9034	0.91988	9034	0.93764	9034	0.92766	9034	0.92151	9034	0.92757
9035.2	0.89545	9035.2	0.91998	9035.2	0.92775	9035.2	0.93666	9035.2	0.89881	9035.2	0.91609	9035.2	0.87628	9035.2	0.8994	9035.2	0.92577	9035.2	0.92399	9035.2	0.88023	9035.2	0.89689	9035.2	0.93585	9035.2	0.92759	9035.2	0.93809	9035.2	0.91397	9035.2	0.95107	9035.2	0.90155	9035.2	0.94252	9035.2	0.98158	9035.2	0.88579	9035.2	0.92223	9035.2	0.92874	9035.2	0.88789	9035.2	0.96455
9036.4	0.95169	9036.4	0.9297	9036.4	0.95697	9036.4	0.92819	9036.4	0.9354	9036.4	0.92835	9036.4	0.89471	9036.4	0.92225	9036.4	0.88619	9036.4	0.95439	9036.4	0.94965	9036.4	0.94162	9036.4	0.93305	9036.4	0.93192	9036.4	0.89138	9036.4	0.94265	9036.4	0.94561	9036.4	0.96675	9036.4	0.93858	9036.4	0.91033	9036.4	0.91737	9036.4	0.91765	9036.4	0.93862	9036.4	0.97022	9036.4	0.95965
9037.6	0.94582	9037.6	0.94432	9037.6	0.95735	9037.6	0.91164	9037.6	0.97424	9037.6	0.96192	9037.6	0.97766	9037.6	0.96124	9037.6	0.99003	9037.6	0.94012	9037.6	0.95568	9037.6	0.95973	9037.6	0.96423	9037.6	0.93934	9037.6	0.96863	9037.6	0.93032	9037.6	0.98039	9037.6	0.95468	9037.6	0.97957	9037.6	0.98235	9037.6	0.99317	9037.6	0.935	9037.6	0.96842	9037.6	0.945	9037.6	0.93397
9038.8	0.97436	9038.8	0.97992	9038.8	0.95317	9038.8	1.00591	9038.8	0.93729	9038.8	0.95707	9038.8	0.96803	9038.8	0.95315	9038.8	0.95824	9038.8	0.9811	9038.8	0.9592	9038.8	0.97368	9038.8	0.96656	9038.8	0.97617	9038.8	0.94806	9038.8	0.9356	9038.8	0.96812	9038.8	0.97694	9038.8	0.96739	9038.8	1.00386	9038.8	0.97727	9038.8	0.96633	9038.8	0.98	9038.8	0.95568	9038.8	0.98161
9040	0.99903	9040	0.98961	9040	0.97917	9040	0.99105	9040	0.96509	9040	0.98787	9040	0.99461	9040	0.9714	9040	0.96459	9040	0.94163	9040	0.96256	9040	0.98416	9040	0.94858	9040	1.02195	9040	0.98704	9040	0.96679	9040	0.96486	9040	0.9833	9040	1.00241	9040	0.98555	9040	0.9665	9040	0.96676	9040	0.99869	9040	0.99266	9040	0.99207
9041.2	1.00801	9041.2	1.03532	9041.2	1.00469	9041.2	0.97301	9041.2	0.99442	9041.2	0.97537	9041.2	1.05103	9041.2	0.99396	9041.2	0.95842	9041.2	0.97999	9041.2	0.99895	9041.2	0.99141	9041.2	1.01264	9041.2	0.99861	9041.2	1.00705	9041.2	1.00323	9041.2	0.98802	9041.2	0.96323	9041.2	0.96722	9041.2	0.98037	9041.2	1.02193	9041.2	1.01271	9041.2	0.97679	9041.2	0.9822	9041.2	0.98581
9042.4	1.0254	9042.4	1.02453	9042.4	0.98257	9042.4	1.03431	9042.4	1.03435	9042.4	1.0232	9042.4	1.02462	9042.4	1.01493	9042.4	1.02677	9042.4	1.03687	9042.4	1.00878	9042.4	0.99274	9042.4	0.99112	9042.4	0.96609	9042.4	0.99494	9042.4	0.99718	9042.4	0.94725	9042.4	0.97758	9042.4	0.99852	9042.4	0.99589	9042.4	1.03332	9042.4	0.97134	9042.4	1.01314	9042.4	0.99107	9042.4	1.02542
9043.6	1.01567	9043.6	1.03535	9043.6	1.01562	9043.6	1.01745	9043.6	1.0378	9043.6	1.00275	9043.6	1.02841	9043.6	1.00019	9043.6	1.01648	9043.6	1.05419	9043.6	0.99691	9043.6	1.01113	9043.6	1.01418	9043.6	1.04487	9043.6	1.04471	9043.6	1.01231	9043.6	1.00641	9043.6	1.0115	9043.6	1.02616	9043.6	0.99244	9043.6	0.99778	9043.6	0.9698	9043.6	0.9634	9043.6	1.02779	9043.6	1.03793
9044.8	1.04755	9044.8	1.01346	9044.8	1.0528	9044.8	1.02968	9044.8	1.02149	9044.8	1.05075	9044.8	1.02704	9044.8	1.03817	9044.8	1.01923	9044.8	1.02404	9044.8	1.03737	9044.8	1.03993	9044.8	1.01369	9044.8	1.04641	9044.8	1.01529	9044.8	1.00722	9044.8	1.01217	9044.8	1.01538	9044.8	1.00331	9044.8	1.03996	9044.8	1.00375	9044.8	1.01237	9044.8	0.99279	9044.8	1.03173	9044.8	0.99174
9046	1.0475	9046	1.0212	9046	1.03054	9046	1.03617	9046	1.05446	9046	1.03634	9046	1.01963	9046	1.02736	9046	1.08554	9046	1.02898	9046	0.98557	9046	1.03913	9046	1.04275	9046	1.03374	9046	1.0627	9046	1.07017	9046	1.04781	9046	1.02813	9046	1.03751	9046	1.02736	9046	1.02758	9046	1.05291	9046	1.05253	9046	1.0557	9046	1.0091
9047.2	1.03513	9047.2	1.03702	9047.2	1.01351	9047.2	1.04872	9047.2	1.02709	9047.2	1.05136	9047.2	1.0234	9047.2	1.03029	9047.2	1.03496	9047.2	1.04665	9047.2	1.00677	9047.2	1.01912	9047.2	1.03915	9047.2	1.05369	9047.2	1.03983	9047.2	1.08019	9047.2	1.013	9047.2	1.02191	9047.2	1.00661	9047.2	1.05028	9047.2	1.0544	9047.2	1.05419	9047.2	1.0453	9047.2	1.01811	9047.2	1.07236
9048.4	1.03964	9048.4	1.0538	9048.4	1.05072	9048.4	1.09483	9048.4	1.02483	9048.4	1.05848	9048.4	1.032	9048.4	1.06872	9048.4	1.00737	9048.4	1.04254	9048.4	1.06078	9048.4	1.02264	9048.4	1.07009	9048.4	1.06909	9048.4	1.02623	9048.4	1.05367	9048.4	1.03985	9048.4	1.02973	9048.4	1.04367	9048.4	1.01345	9048.4	1.05781	9048.4	1.04807	9048.4	1.01961	9048.4	1.04313	9048.4	0.99854
9049.6	1.06672	9049.6	1.06204	9049.6	1.08827	9049.6	1.06417	9049.6	1.10601	9049.6	1.062	9049.6	1.08201	9049.6	1.04716	9049.6	1.07633	9049.6	1.05696	9049.6	1.02393	9049.6	1.03968	9049.6	1.03579	9049.6	1.03639	9049.6	1.04664	9049.6	1.05584	9049.6	1.06395	9049.6	1.04477	9049.6	1.06898	9049.6	1.00761	9049.6	1.04442	9049.6	1.03994	9049.6	1.02485	9049.6	1.07678	9049.6	0.9924
9050.8	1.03963	9050.8	1.06285	9050.8	1.06996	9050.8	1.05443	9050.8	1.07459	9050.8	1.04121	9050.8	1.03303	9050.8	1.04071	9050.8	1.06844	9050.8	1.10024	9050.8	1.06961	9050.8	1.03838	9050.8	1.06919	9050.8	1.02404	9050.8	1.07564	9050.8	1.02474	9050.8	1.06056	9050.8	1.07002	9050.8	1.01238	9050.8	1.01144	9050.8	1.0764	9050.8	1.05897	9050.8	1.08147	9050.8	1.0348	9050.8	1.03063
9052	1.05775	9052	1.08209	9052	1.06729	9052	1.05621	9052	1.05676	9052	1.07109	9052	1.04444	9052	1.08446	9052	1.03994	9052	1.0354	9052	1.0325	9052	1.04029	9052	1.06229	9052	1.03596	9052	1.07156	9052	1.04588	9052	1.04156	9052	1.03979	9052	1.05127	9052	1.06865	9052	1.02944	9052	1.08481	9052	1.05165	9052	1.04011	9052	1.04382
9053.2	1.08516	9053.2	1.08432	9053.2	1.07047	9053.2	1.07373	9053.2	1.0346	9053.2	1.02825	9053.2	1.03558	9053.2	1.05047	9053.2	1.09028	9053.2	1.03934	9053.2	1.02352	9053.2	1.08416	9053.2	1.01346	9053.2	1.06219	9053.2	1.01143	9053.2	1.04683	9053.2	1.02685	9053.2	1.07241	9053.2	1.06862	9053.2	1.04558	9053.2	1.06588	9053.2	1.06165	9053.2	1.05661	9053.2	1.00187	9053.2	1.0409
9054.4	1.05754	9054.4	1.05939	9054.4	1.02655	9054.4	1.02487	9054.4	1.02964	9054.4	1.0965	9054.4	1.08059	9054.4	1.06249	9054.4	1.12301	9054.4	1.06959	9054.4	1.06942	9054.4	1.06429	9054.4	1.07001	9054.4	1.10805	9054.4	1.04753	9054.4	1.05431	9054.4	1.026	9054.4	1.07138	9054.4	1.06666	9054.4	1.06749	9054.4	1.05621	9054.4	1.07639	9054.4	1.02473	9054.4	1.06123	9054.4	1.04365
9055.6	1.01061	9055.6	1.06064	9055.6	1.06095	9055.6	1.06191	9055.6	1.07449	9055.6	1.04527	9055.6	1.08141	9055.6	1.0606	9055.6	1.08389	9055.6	1.02771	9055.6	1.04635	9055.6	1.06582	9055.6	1.08854	9055.6	1.0399	9055.6	1.00677	9055.6	1.05828	9055.6	1.08862	9055.6	1.05027	9055.6	1.05549	9055.6	1.04738	9055.6	1.04982	9055.6	0.99529	9055.6	1.07121	9055.6	1.03883	9055.6	1.00281
9056.8	1.043	9056.8	1.05673	9056.8	1.04579	9056.8	1.09059	9056.8	1.15583	9056.8	1.05876	9056.8	1.0513	9056.8	1.07097	9056.8	1.06912	9056.8	1.06846	9056.8	1.08314	9056.8	1.01279	9056.8	1.05996	9056.8	1.06325	9056.8	1.03765	9056.8	1.0903	9056.8	1.06201	9056.8	1.09133	9056.8	1.05907	9056.8	1.0423	9056.8	1.04201	9056.8	1.09485	9056.8	1.03875	9056.8	1.06295	9056.8	1.04928
9058	1.08591	9058	1.06496	9058	1.11509	9058	1.0383	9058	1.06486	9058	1.03567	9058	1.06664	9058	1.07497	9058	1.04879	9058	1.05166	9058	1.06956	9058	1.06882	9058	1.03502	9058	1.05455	9058	1.03937	9058	1.0768	9058	1.05644	9058	1.03616	9058	1.11325	9058	1.01523	9058	1.03225	9058	1.08357	9058	1.03815	9058	1.05553	9058	1.03185
9059.2	1.04988	9059.2	1.06004	9059.2	1.01533	9059.2	1.09574	9059.2	1.07004	9059.2	1.047	9059.2	1.03455	9059.2	1.09058	9059.2	1.05345	9059.2	1.0583	9059.2	1.06229	9059.2	1.0787	9059.2	1.07605	9059.2	1.07219	9059.2	1.07079	9059.2	1.05702	9059.2	1.03827	9059.2	1.08903	9059.2	1.02623	9059.2	1.08336	9059.2	1.06477	9059.2	1.00534	9059.2	1.02409	9059.2	1.06777	9059.2	1.06023
9060.4	1.06297	9060.4	1.08933	9060.4	1.05432	9060.4	1.02335	9060.4	1.12327	9060.4	1.04517	9060.4	1.06926	9060.4	1.07986	9060.4	1.07382	9060.4	1.088	9060.4	1.07462	9060.4	1.06377	9060.4	1.05491	9060.4	1.09464	9060.4	1.05834	9060.4	1.08618	9060.4	1.06394	9060.4	1.00133	9060.4	1.03436	9060.4	1.03479	9060.4	1.07042	9060.4	1.04484	9060.4	1.03835	9060.4	1.05994	9060.4	1.04091
9061.6	1.1027	9061.6	1.05717	9061.6	1.06462	9061.6	1.10081	9061.6	1.04089	9061.6	1.05135	9061.6	1.09486	9061.6	1.09604	9061.6	1.07842	9061.6	1.05657	9061.6	1.06001	9061.6	1.06151	9061.6	1.05163	9061.6	1.06307	9061.6	1.05026	9061.6	1.06238	9061.6	1.02268	9061.6	1.04602	9061.6	1.06667	9061.6	1.02991	9061.6	1.04502	9061.6	1.03374	9061.6	1.05689	9061.6	1.08629	9061.6	1.07022
9062.8	1.00268	9062.8	1.06231	9062.8	1.02267	9062.8	1.05555	9062.8	1.0329	9062.8	1.0412	9062.8	1.0299	9062.8	1.09865	9062.8	1.07159	9062.8	1.01189	9062.8	1.13405	9062.8	1.07254	9062.8	1.08111	9062.8	1.05075	9062.8	1.07318	9062.8	1.07918	9062.8	1.06255	9062.8	1.0412	9062.8	1.06467	9062.8	1.05517	9062.8	1.00663	9062.8	1.07388	9062.8	1.05154	9062.8	1.0071	9062.8	1.04616
9064	1.0764	9064	1.02299	9064	1.07303	9064	1.03883	9064	1.05641	9064	1.09805	9064	1.08673	9064	1.02552	9064	1.03844	9064	1.062	9064	1.11301	9064	1.01923	9064	1.04967	9064	1.0199	9064	1.07683	9064	1.04438	9064	1.03139	9064	1.08269	9064	1.05101	9064	1.03518	9064	1.02861	9064	1.01989	9064	1.05599	9064	1.06078	9064	1.05844
9065.2	1.03978	9065.2	1.06766	9065.2	1.03204	9065.2	1.0635	9065.2	1.03787	9065.2	1.10649	9065.2	1.07558	9065.2	1.023	9065.2	1.05837	9065.2	1.07311	9065.2	1.06519	9065.2	1.09475	9065.2	1.0736	9065.2	1.07526	9065.2	1.02609	9065.2	1.04261	9065.2	1.04013	9065.2	1.02584	9065.2	1.12297	9065.2	1.04279	9065.2	1.01195	9065.2	1.06048	9065.2	1.03333	9065.2	1.03175	9065.2	1.03799
9066.4	1.07401	9066.4	1.11665	9066.4	1.07703	9066.4	1.03186	9066.4	1.03857	9066.4	1.047	9066.4	1.08926	9066.4	1.04195	9066.4	1.07311	9066.4	1.02403	9066.4	1.02079	9066.4	1.05967	9066.4	1.05123	9066.4	1.04276	9066.4	1.03789	9066.4	0.99165	9066.4	1.0254	9066.4	1.07026	9066.4	1.04066	9066.4	1.08229	9066.4	0.99144	9066.4	1.04628	9066.4	1.09065	9066.4	1.06064	9066.4	1.03652
9067.6	1.08094	9067.6	1.09011	9067.6	1.05235	9067.6	1.01085	9067.6	1.00173	9067.6	1.00148	9067.6	0.97692	9067.6	1.04279	9067.6	1.0887	9067.6	1.05857	9067.6	0.99438	9067.6	1.04759	9067.6	1.02719	9067.6	1.06431	9067.6	1.06934	9067.6	1.02929	9067.6	1.06291	9067.6	1.06321	9067.6	1.0804	9067.6	1.06022	9067.6	1.02382	9067.6	1.04649	9067.6	1.03792	9067.6	1.03242	9067.6	1.07334
9068.8	1.09578	9068.8	1.03244	9068.8	1.06632	9068.8	1.06967	9068.8	1.06874	9068.8	1.06102	9068.8	1.01391	9068.8	1.0557	9068.8	1.06019	9068.8	1.0461	9068.8	1.07435	9068.8	1.09827	9068.8	1.01876	9068.8	1.09034	9068.8	1.04048	9068.8	1.07606	9068.8	1.03142	9068.8	1.04017	9068.8	1.03015	9068.8	1.03447	9068.8	1.02916	9068.8	1.04356	9068.8	1.05498	9068.8	1.10637	9068.8	1.09889
9070	1.07616	9070	1.05258	9070	1.03259	9070	1.06107	9070	1.03151	9070	1.05103	9070	1.0492	9070	1.03502	9070	1.04749	9070	1.03847	9070	1.0541	9070	1.04196	9070	1.01527	9070	1.02681	9070	1.0503	9070	1.04384	9070	1.07028	9070	1.0549	9070	1.05891	9070	1.02482	9070	1.05536	9070	1.00996	9070	1.04493	9070	1.04041	9070	1.03896
9071.2	1.02469	9071.2	1.00313	9071.2	1.03125	9071.2	1.0366	9071.2	1.03663	9071.2	1.00973	9071.2	1.03167	9071.2	1.03247	9071.2	1.04408	9071.2	1.04627	9071.2	1.02886	9071.2	1.05602	9071.2	1.00433	9071.2	1.00615	9071.2	1.06391	9071.2	0.99929	9071.2	1.06192	9071.2	1.05589	9071.2	1.04328	9071.2	1.07012	9071.2	1.00523	9071.2	1.06998	9071.2	1.00838	9071.2	1.04712	9071.2	0.95925
9072.4	1.00591	9072.4	1.08558	9072.4	1.02405	9072.4	1.05178	9072.4	1.02984	9072.4	0.99207	9072.4	1.01292	9072.4	1.02551	9072.4	1.04849	9072.4	1.07312	9072.4	1.06319	9072.4	1.07234	9072.4	1.05876	9072.4	0.99997	9072.4	1.02638	9072.4	1.02879	9072.4	1.01728	9072.4	1.01611	9072.4	1.04642	9072.4	1.02507	9072.4	1.02465	9072.4	1.00624	9072.4	1.06596	9072.4	1.02572	9072.4	1.02963
9073.6	1.00763	9073.6	1.00343	9073.6	1.00197	9073.6	1.02974	9073.6	1.03948	9073.6	1.05411	9073.6	1.04339	9073.6	1.02751	9073.6	1.02913	9073.6	1.02626	9073.6	1.0053	9073.6	1.0196	9073.6	1.0271	9073.6	1.01915	9073.6	1.07576	9073.6	1.01996	9073.6	0.99506	9073.6	1.04952	9073.6	1.01179	9073.6	1.01161	9073.6	1.08016	9073.6	1.00294	9073.6	1.02552	9073.6	1.01949	9073.6	1.05251
9074.8	1.00486	9074.8	0.98196	9074.8	1.00823	9074.8	1.0235	9074.8	0.99549	9074.8	1.01216	9074.8	1.01292	9074.8	1.01131	9074.8	1.02698	9074.8	1.00541	9074.8	1.0245	9074.8	1.05502	9074.8	1.00161	9074.8	1.00086	9074.8	0.99264	9074.8	1.06217	9074.8	1.02369	9074.8	0.98915	9074.8	0.96692	9074.8	1.0191	9074.8	1.03722	9074.8	1.01198	9074.8	1.00593	9074.8	1.02297	9074.8	0.98504
9076	1.04939	9076	1.00061	9076	1.03681	9076	1.03454	9076	0.99037	9076	1.02409	9076	1.0417	9076	1.03765	9076	1.00414	9076	1.00198	9076	1.04715	9076	0.99974	9076	1.0257	9076	1.02045	9076	0.98402	9076	1.02245	9076	1.03833	9076	0.99067	9076	1.01452	9076	0.98539	9076	0.99531	9076	1.02118	9076	1.02581	9076	1.02964	9076	1.00545
9077.2	1.00861	9077.2	0.99306	9077.2	1.01475	9077.2	1.0153	9077.2	1.03825	9077.2	0.98768	9077.2	1.06303	9077.2	1.00775	9077.2	0.97139	9077.2	1.0089	9077.2	0.98119	9077.2	1.01915	9077.2	1.01868	9077.2	0.99675	9077.2	1.02086	9077.2	1.00749	9077.2	1.00792	9077.2	0.99094	9077.2	1.03479	9077.2	1.01566	9077.2	1.00142	9077.2	1.04394	9077.2	1.02212	9077.2	0.98829	9077.2	1.01269
9078.4	1.00781	9078.4	1.00753	9078.4	1.00274	9078.4	0.99824	9078.4	0.97834	9078.4	0.98563	9078.4	1.00361	9078.4	0.99722	9078.4	1.01014	9078.4	1.02938	9078.4	1.01852	9078.4	1.00558	9078.4	0.99621	9078.4	1.02793	9078.4	0.97013	9078.4	0.98765	9078.4	1.01464	9078.4	1.02091	9078.4	0.97007	9078.4	1.002	9078.4	0.99797	9078.4	0.99666	9078.4	1.02057	9078.4	1.02927	9078.4	1.03211
9079.6	1.00263	9079.6	1.00426	9079.6	1.00921	9079.6	0.99862	9079.6	0.99732	9079.6	1.02239	9079.6	0.95197	9079.6	0.96955	9079.6	1.00482	9079.6	1.01588	9079.6	1.00461	9079.6	0.98612	9079.6	1.01134	9079.6	1.0095	9079.6	1.02489	9079.6	1.01128	9079.6	1.02573	9079.6	1.04067	9079.6	1.00216	9079.6	1.05194	9079.6	1.04466	9079.6	0.99546	9079.6	1.012	9079.6	1.02221	9079.6	1.00084
9080.8	0.9988	9080.8	1.00511	9080.8	1.00068	9080.8	0.98723	9080.8	1.01828	9080.8	1.00975	9080.8	1.0317	9080.8	1.00258	9080.8	0.98252	9080.8	1.00392	9080.8	1.02329	9080.8	1.02375	9080.8	1.01772	9080.8	1.0016	9080.8	0.98948	9080.8	1.00353	9080.8	1.0041	9080.8	1.01081	9080.8	1.03624	9080.8	1.00619	9080.8	1.02835	9080.8	0.98736	9080.8	0.98008	9080.8	1.05806	9080.8	0.98426
9082	0.97847	9082	0.96597	9082	0.96336	9082	0.97295	9082	1.02627	9082	1.02031	9082	1.00542	9082	0.9718	9082	0.99131	9082	1.01198	9082	1.06691	9082	0.98232	9082	1.00332	9082	1.00873	9082	1.00727	9082	0.98892	9082	0.97761	9082	0.99794	9082	0.98627	9082	0.99742	9082	0.99325	9082	1.01467	9082	1.05089	9082	0.99058	9082	1.01229
9083.2	0.9751	9083.2	1.02362	9083.2	1.01669	9083.2	0.96254	9083.2	0.98424	9083.2	0.97403	9083.2	0.96581	9083.2	1.02327	9083.2	0.97194	9083.2	0.99245	9083.2	0.98598	9083.2	1.02937	9083.2	0.97907	9083.2	1.00665	9083.2	1.03292	9083.2	1.02023	9083.2	1.00698	9083.2	0.9825	9083.2	0.97952	9083.2	1.01887	9083.2	0.99181	9083.2	1.0153	9083.2	0.99618	9083.2	0.96994	9083.2	1.00072
9084.4	0.95545	9084.4	0.96978	9084.4	1.0027	9084.4	0.99436	9084.4	0.97039	9084.4	1.00125	9084.4	1.02728	9084.4	1.02174	9084.4	0.97593	9084.4	0.99383	9084.4	1.00439	9084.4	0.96266	9084.4	1.00054	9084.4	1.00934	9084.4	1.01315	9084.4	1.02666	9084.4	0.97544	9084.4	1.00154	9084.4	0.95549	9084.4	1.04581	9084.4	0.98429	9084.4	0.99221	9084.4	1.00352	9084.4	0.9756	9084.4	0.99152
9085.6	0.97391	9085.6	1.02513	9085.6	0.98621	9085.6	1.00151	9085.6	0.94063	9085.6	0.99226	9085.6	0.93002	9085.6	1.0435	9085.6	0.96661	9085.6	0.99254	9085.6	0.96392	9085.6	0.98316	9085.6	0.94777	9085.6	0.9906	9085.6	0.95347	9085.6	0.99255	9085.6	0.98451	9085.6	0.95828	9085.6	1.01454	9085.6	0.95679	9085.6	0.97177	9085.6	0.95178	9085.6	0.96479	9085.6	1.00294	9085.6	0.96694
9086.8	0.94058	9086.8	0.95225	9086.8	0.97613	9086.8	0.99887	9086.8	0.98652	9086.8	0.94047	9086.8	0.91956	9086.8	0.95079	9086.8	0.96289	9086.8	0.9897	9086.8	0.98572	9086.8	0.96543	9086.8	0.96769	9086.8	1.02222	9086.8	0.97841	9086.8	1.00422	9086.8	1.02163	9086.8	0.99504	9086.8	1.0018	9086.8	0.99901	9086.8	1.02932	9086.8	0.97515	9086.8	0.99853	9086.8	0.99385	9086.8	1.00156
9088	0.97358	9088	0.99653	9088	0.97609	9088	0.97082	9088	0.97815	9088	0.94892	9088	1.00195	9088	1.00232	9088	0.97785	9088	0.97653	9088	0.94971	9088	0.98107	9088	0.98112	9088	0.96924	9088	0.98191	9088	1.00231	9088	0.99591	9088	0.98739	9088	1.01377	9088	1.00766	9088	0.96429	9088	0.92861	9088	0.95858	9088	0.97958	9088	0.9421
9089.2	0.99691	9089.2	0.98955	9089.2	0.96215	9089.2	1.0251	9089.2	0.95094	9089.2	0.95353	9089.2	0.97113	9089.2	0.95541	9089.2	1.00998	9089.2	1.00406	9089.2	0.97274	9089.2	1.0182	9089.2	1.00717	9089.2	0.97568	9089.2	0.99735	9089.2	1.0255	9089.2	0.9891	9089.2	1.05752	9089.2	0.96074	9089.2	0.98602	9089.2	1.00411	9089.2	0.99276	9089.2	0.93579	9089.2	0.94522	9089.2	0.95858
9090.4	1.00221	9090.4	0.95461	9090.4	0.955	9090.4	0.95846	9090.4	0.98193	9090.4	0.96324	9090.4	1.02854	9090.4	0.99028	9090.4	1.00494	9090.4	1.00586	9090.4	0.99497	9090.4	0.98128	9090.4	1.01229	9090.4	0.96005	9090.4	0.98937	9090.4	0.96626	9090.4	1.02363	9090.4	0.97689	9090.4	0.99637	9090.4	0.9932	9090.4	0.95319	9090.4	0.99849	9090.4	0.99076	9090.4	0.93724	9090.4	0.95574
9091.6	1.02885	9091.6	0.94645	9091.6	1.02266	9091.6	0.99636	9091.6	0.98856	9091.6	0.95528	9091.6	0.96691	9091.6	0.9562	9091.6	0.95589	9091.6	0.90932	9091.6	1.0248	9091.6	1.00564	9091.6	0.98279	9091.6	0.95967	9091.6	0.94005	9091.6	1.00081	9091.6	1.03811	9091.6	0.97317	9091.6	0.99044	9091.6	0.99263	9091.6	0.99544	9091.6	0.99931	9091.6	0.99914	9091.6	1.01144	9091.6	0.97733
9092.8	0.96588	9092.8	0.9436	9092.8	0.91771	9092.8	0.95023	9092.8	0.91694	9092.8	0.97684	9092.8	0.94266	9092.8	0.99201	9092.8	0.96328	9092.8	0.99138	9092.8	0.9515	9092.8	0.99023	9092.8	0.95707	9092.8	1.00149	9092.8	0.99012	9092.8	0.94481	9092.8	0.92231	9092.8	0.98142	9092.8	0.97822	9092.8	0.9684	9092.8	0.97545	9092.8	1.02246	9092.8	1.00557	9092.8	0.96844	9092.8	0.96708
9094	0.98023	9094	1.00547	9094	0.98388	9094	0.95409	9094	0.9767	9094	0.96565	9094	0.98745	9094	0.97483	9094	0.97096	9094	0.98346	9094	0.94935	9094	0.98448	9094	0.94221	9094	1.01477	9094	1.00601	9094	1.01177	9094	0.94798	9094	0.98615	9094	0.97882	9094	0.98492	9094	0.99238	9094	0.97866	9094	0.96623	9094	0.99208	9094	1.01533
9095.2	0.9776	9095.2	0.99686	9095.2	0.97137	9095.2	0.92728	9095.2	0.91955	9095.2	0.99706	9095.2	0.98243	9095.2	0.99228	9095.2	0.94316	9095.2	0.94467	9095.2	0.98706	9095.2	0.97501	9095.2	0.97722	9095.2	0.91905	9095.2	0.9716	9095.2	0.97957	9095.2	1.00669	9095.2	0.9835	9095.2	0.97729	9095.2	0.93597	9095.2	0.9911	9095.2	1.03433	9095.2	0.97969	9095.2	0.96391	9095.2	1.00889
9096.4	0.95727	9096.4	0.93242	9096.4	0.97808	9096.4	1.02043	9096.4	0.95361	9096.4	0.99953	9096.4	0.97862	9096.4	0.96441	9096.4	0.97796	9096.4	1.00039	9096.4	0.95853	9096.4	0.93593	9096.4	0.93259	9096.4	0.94781	9096.4	0.95331	9096.4	1.00084	9096.4	0.99881	9096.4	0.95793	9096.4	0.96908	9096.4	0.98479	9096.4	0.96809	9096.4	0.98623	9096.4	0.98306	9096.4	0.96672	9096.4	0.9506
9097.6	0.9662	9097.6	0.97668	9097.6	0.96796	9097.6	0.95432	9097.6	0.99329	9097.6	0.92153	9097.6	0.99836	9097.6	0.98565	9097.6	0.95454	9097.6	0.97503	9097.6	0.95937	9097.6	0.95665	9097.6	0.95196	9097.6	1.00357	9097.6	0.98436	9097.6	0.95582	9097.6	0.96915	9097.6	0.96523	9097.6	0.9943	9097.6	0.96896	9097.6	0.96885	9097.6	0.98021	9097.6	0.98708	9097.6	0.99368	9097.6	1.03182
9098.8	0.98348	9098.8	0.96097	9098.8	0.98424	9098.8	0.96557	9098.8	0.97839	9098.8	0.97376	9098.8	0.98567	9098.8	0.95004	9098.8	0.98118	9098.8	0.97915	9098.8	0.99242	9098.8	0.95242	9098.8	0.9568	9098.8	0.97334	9098.8	0.92986	9098.8	0.98778	9098.8	0.94963	9098.8	1.00887	9098.8	0.9617	9098.8	0.98007	9098.8	0.9562	9098.8	0.98316	9098.8	0.96007	9098.8	0.9513	9098.8	1.02368
9100	0.98213	9100	0.96825	9100	1.00968	9100	0.95486	9100	0.98965	9100	0.98586	9100	0.97019	9100	0.98757	9100	0.95159	9100	0.98491	9100	0.9135	9100	0.96771	9100	0.9796	9100	0.98279	9100	0.95637	9100	0.94704	9100	0.96997	9100	0.98786	9100	0.95232	9100	0.98263	9100	0.95418	9100	0.98258	9100	0.99414	9100	0.94646	9100	1.00873
9101.2	0.98917	9101.2	0.98326	9101.2	1.0081	9101.2	0.94573	9101.2	1.03241	9101.2	0.97591	9101.2	0.97029	9101.2	0.99121	9101.2	0.9965	9101.2	0.98057	9101.2	0.96036	9101.2	0.95872	9101.2	0.95859	9101.2	1.0193	9101.2	1.00973	9101.2	0.92705	9101.2	0.97586	9101.2	0.97645	9101.2	0.96287	9101.2	0.98876	9101.2	0.99363	9101.2	0.96587	9101.2	0.97125	9101.2	1.01718	9101.2	0.98693
9102.4	0.99753	9102.4	0.95899	9102.4	0.96172	9102.4	0.99117	9102.4	0.95607	9102.4	1.00252	9102.4	0.98356	9102.4	0.95399	9102.4	0.96884	9102.4	0.95765	9102.4	0.95615	9102.4	0.97285	9102.4	0.97436	9102.4	0.97688	9102.4	1.01712	9102.4	0.99039	9102.4	0.97972	9102.4	0.95314	9102.4	1.00088	9102.4	0.9374	9102.4	1.00936	9102.4	1.03287	9102.4	1.0159	9102.4	0.96785	9102.4	0.97743
9103.6	0.95881	9103.6	0.96029	9103.6	1.02428	9103.6	0.95918	9103.6	0.94741	9103.6	0.97192	9103.6	0.9751	9103.6	0.95455	9103.6	0.9609	9103.6	0.96365	9103.6	0.97796	9103.6	0.96976	9103.6	0.98605	9103.6	0.95326	9103.6	0.96885	9103.6	0.98241	9103.6	0.98688	9103.6	0.95703	9103.6	0.99889	9103.6	0.97195	9103.6	1.00307	9103.6	0.98739	9103.6	0.95974	9103.6	1.00612	9103.6	0.9694
9104.8	0.98846	9104.8	0.95152	9104.8	0.96358	9104.8	0.96056	9104.8	0.98114	9104.8	0.93587	9104.8	1.00652	9104.8	0.93464	9104.8	0.96354	9104.8	0.96038	9104.8	0.97647	9104.8	0.97734	9104.8	1.00121	9104.8	0.97091	9104.8	1.00944	9104.8	0.95186	9104.8	0.95664	9104.8	1.00218	9104.8	0.96466	9104.8	1.00256	9104.8	0.95356	9104.8	0.97708	9104.8	0.93668	9104.8	0.97184	9104.8	1.03074
9106	1.01126	9106	0.98786	9106	0.95215	9106	1.00844	9106	0.94926	9106	0.97394	9106	0.98524	9106	0.9295	9106	0.96862	9106	0.95372	9106	0.97192	9106	0.9574	9106	0.96831	9106	0.98528	9106	0.96697	9106	0.97793	9106	0.96522	9106	0.96607	9106	0.95145	9106	0.98106	9106	1.00254	9106	0.97829	9106	0.97773	9106	0.98563	9106	0.97727
9107.2	0.9563	9107.2	0.99725	9107.2	0.95431	9107.2	1.01085	9107.2	1.01966	9107.2	0.97935	9107.2	0.98343	9107.2	0.97315	9107.2	1.01709	9107.2	0.94827	9107.2	0.9888	9107.2	0.96326	9107.2	1.0228	9107.2	1.00819	9107.2	1.00536	9107.2	1.0069	9107.2	0.98828	9107.2	0.94615	9107.2	0.99224	9107.2	1.03069	9107.2	0.95216	9107.2	0.97796	9107.2	0.98708	9107.2	0.94239	9107.2	0.97451
9108.4	0.9878	9108.4	0.97958	9108.4	0.93172	9108.4	0.96933	9108.4	0.96295	9108.4	0.94983	9108.4	0.96069	9108.4	1.02011	9108.4	1.03524	9108.4	1.02294	9108.4	0.97134	9108.4	0.97987	9108.4	1.0028	9108.4	0.98784	9108.4	0.97261	9108.4	1.00689	9108.4	1.06155	9108.4	0.99861	9108.4	0.97445	9108.4	0.96705	9108.4	1.00196	9108.4	0.99811	9108.4	1.0092	9108.4	0.96652	9108.4	0.9892
9109.6	0.95602	9109.6	0.99443	9109.6	1.01551	9109.6	0.97646	9109.6	0.98663	9109.6	0.98365	9109.6	0.99911	9109.6	0.98585	9109.6	0.95054	9109.6	1.00546	9109.6	0.98994	9109.6	1.00164	9109.6	0.98126	9109.6	0.98502	9109.6	0.98432	9109.6	1.0053	9109.6	0.9865	9109.6	0.97102	9109.6	0.96797	9109.6	1.00788	9109.6	0.96648	9109.6	0.97996	9109.6	0.97866	9109.6	1.01305	9109.6	0.96913
9110.8	0.99978	9110.8	0.97198	9110.8	0.97679	9110.8	0.95748	9110.8	0.97407	9110.8	0.96777	9110.8	0.98188	9110.8	0.9786	9110.8	0.99862	9110.8	0.9594	9110.8	1.00471	9110.8	0.96451	9110.8	1.00653	9110.8	0.99769	9110.8	0.95942	9110.8	0.9966	9110.8	0.96596	9110.8	0.9753	9110.8	0.96828	9110.8	0.99128	9110.8	1.04666	9110.8	1.00291	9110.8	0.9461	9110.8	1.00455	9110.8	0.97343
9112	0.91481	9112	0.97903	9112	1.00908	9112	1.01286	9112	1.03009	9112	0.99484	9112	0.96781	9112	1.00436	9112	0.98044	9112	0.98235	9112	0.99733	9112	0.98797	9112	1.02042	9112	0.97542	9112	1.00464	9112	0.97601	9112	1.00644	9112	0.97512	9112	0.98252	9112	0.95021	9112	0.98442	9112	1.00737	9112	0.98106	9112	1.00987	9112	1.00435
9113.2	1.00111	9113.2	0.96531	9113.2	0.97717	9113.2	1.00664	9113.2	1.00261	9113.2	0.98613	9113.2	0.97566	9113.2	0.98469	9113.2	1.02459	9113.2	1.00373	9113.2	0.97176	9113.2	0.97713	9113.2	1.02409	9113.2	0.97814	9113.2	0.99622	9113.2	0.97787	9113.2	0.99846	9113.2	0.98403	9113.2	0.98984	9113.2	1.00284	9113.2	1.00235	9113.2	0.95541	9113.2	0.96155	9113.2	1.00098	9113.2	1.00891
9114.4	0.99853	9114.4	0.95943	9114.4	0.99295	9114.4	1.0099	9114.4	0.97155	9114.4	0.99918	9114.4	0.97719	9114.4	1.01603	9114.4	0.97784	9114.4	0.97295	9114.4	0.96894	9114.4	0.9883	9114.4	0.94752	9114.4	0.93934	9114.4	0.98891	9114.4	0.99763	9114.4	0.98496	9114.4	0.99758	9114.4	0.9802	9114.4	1.01406	9114.4	0.97472	9114.4	0.97498	9114.4	1.01152	9114.4	0.98187	9114.4	1.00246
9115.6	1.00132	9115.6	0.99015	9115.6	0.99484	9115.6	0.9905	9115.6	0.98766	9115.6	1.01111	9115.6	1.01035	9115.6	0.96804	9115.6	0.99177	9115.6	0.97608	9115.6	0.99194	9115.6	1.00047	9115.6	0.96248	9115.6	0.9921	9115.6	0.97596	9115.6	0.99391	9115.6	0.96973	9115.6	1.0256	9115.6	0.99145	9115.6	0.99012	9115.6	0.99832	9115.6	0.96746	9115.6	0.98618	9115.6	0.99601	9115.6	0.99532
9116.8	0.97598	9116.8	1.00995	9116.8	1.05509	9116.8	0.97763	9116.8	1.03107	9116.8	1.01346	9116.8	1.02636	9116.8	0.99845	9116.8	0.98224	9116.8	1.01619	9116.8	1.01132	9116.8	1.00566	9116.8	0.99441	9116.8	0.99981	9116.8	1.01048	9116.8	1.00639	9116.8	0.97593	9116.8	1.01674	9116.8	0.99516	9116.8	0.99972	9116.8	0.97162	9116.8	1.00219	9116.8	0.97731	9116.8	1.00466	9116.8	0.97293
9118	1.0237	9118	0.99444	9118	0.97722	9118	0.98433	9118	0.99965	9118	0.97283	9118	0.96011	9118	0.95814	9118	0.98126	9118	1.01861	9118	1.02864	9118	1.00581	9118	0.98167	9118	0.98709	9118	0.99567	9118	0.97247	9118	0.97566	9118	0.97887	9118	1.00886	9118	0.9615	9118	0.9612	9118	0.99896	9118	0.98662	9118	0.97724	9118	0.99899
9119.2	0.97763	9119.2	1.01286	9119.2	1.02937	9119.2	1.00214	9119.2	0.98737	9119.2	1.00772	9119.2	1.02154	9119.2	0.98703	9119.2	1.02165	9119.2	0.99412	9119.2	0.95272	9119.2	1.0027	9119.2	0.97949	9119.2	0.96365	9119.2	0.98145	9119.2	0.96933	9119.2	1.01992	9119.2	0.99286	9119.2	0.99751	9119.2	0.97172	9119.2	0.99438	9119.2	1.0163	9119.2	1.01178	9119.2	0.99857	9119.2	0.97236
9120.4	0.98455	9120.4	1.01943	9120.4	1.00824	9120.4	1.03441	9120.4	1.01264	9120.4	0.99107	9120.4	0.96362	9120.4	0.99427	9120.4	1.00281	9120.4	0.9951	9120.4	1.0023	9120.4	1.00865	9120.4	1.02437	9120.4	1.02775	9120.4	0.99569	9120.4	0.98814	9120.4	0.97491	9120.4	0.99805	9120.4	0.99461	9120.4	1.01948	9120.4	1.02083	9120.4	0.99607	9120.4	0.96502	9120.4	0.95045	9120.4	0.9907
9121.6	0.99258	9121.6	0.97466	9121.6	0.98028	9121.6	0.99672	9121.6	1.01904	9121.6	0.96312	9121.6	1.02673	9121.6	1.00133	9121.6	0.99513	9121.6	1.02234	9121.6	0.98121	9121.6	0.96586	9121.6	0.99976	9121.6	1.01463	9121.6	0.99012	9121.6	0.96914	9121.6	0.97774	9121.6	1.00949	9121.6	1.01424	9121.6	0.96256	9121.6	0.99704	9121.6	0.96336	9121.6	1.00791	9121.6	0.97328	9121.6	0.99752
9122.8	1.0329	9122.8	0.99093	9122.8	0.9988	9122.8	0.99926	9122.8	0.97765	9122.8	1.00085	9122.8	0.99596	9122.8	0.9998	9122.8	1.01594	9122.8	0.98978	9122.8	1.00445	9122.8	0.98007	9122.8	0.98032	9122.8	0.97766	9122.8	1.01112	9122.8	0.9821	9122.8	0.97031	9122.8	0.99847	9122.8	0.97282	9122.8	0.97326	9122.8	0.96115	9122.8	1.00524	9122.8	1.00319	9122.8	1.00624	9122.8	0.97812
9124	0.99556	9124	1.02462	9124	0.9768	9124	0.98402	9124	0.96976	9124	1.03682	9124	0.99105	9124	0.99702	9124	0.98226	9124	1.00414	9124	0.9902	9124	0.99802	9124	1.0531	9124	1.0372	9124	1.02417	9124	0.98445	9124	1.00499	9124	1.01273	9124	1.0446	9124	0.98636	9124	0.99974	9124	0.96033	9124	1.04139	9124	1.01549	9124	0.97877
9125.2	0.98579	9125.2	1.05149	9125.2	0.99663	9125.2	0.97701	9125.2	0.98846	9125.2	1.05348	9125.2	1.01473	9125.2	1.00261	9125.2	1.01776	9125.2	1.02061	9125.2	1.04845	9125.2	0.99846	9125.2	1.02355	9125.2	0.96999	9125.2	1.01664	9125.2	1.00717	9125.2	1.0513	9125.2	0.9909	9125.2	0.98701	9125.2	1.032	9125.2	1.01136	9125.2	0.98176	9125.2	1.01991	9125.2	1.0259	9125.2	0.99784
9126.4	0.9768	9126.4	0.98966	9126.4	0.99836	9126.4	0.99612	9126.4	1.03521	9126.4	1.03615	9126.4	0.9948	9126.4	0.99434	9126.4	1.01644	9126.4	1.00751	9126.4	0.97543	9126.4	1.01658	9126.4	0.97246	9126.4	1.03751	9126.4	0.96997	9126.4	1.01219	9126.4	0.9849	9126.4	0.97921	9126.4	1.00173	9126.4	0.9964	9126.4	1.04107	9126.4	1.01635	9126.4	1.01935	9126.4	1.00995	9126.4	1.03946
9127.6	1.0246	9127.6	1.01256	9127.6	0.97648	9127.6	1.03187	9127.6	1.04335	9127.6	1.05041	9127.6	0.98779	9127.6	1.05106	9127.6	0.97065	9127.6	0.96972	9127.6	0.99942	9127.6	1.03264	9127.6	1.02013	9127.6	0.97399	9127.6	1.00124	9127.6	1.0075	9127.6	0.98047	9127.6	1.00117	9127.6	0.99428	9127.6	1.04338	9127.6	1.00462	9127.6	0.99586	9127.6	0.97084	9127.6	0.99822	9127.6	0.98305
9128.8	1.03451	9128.8	1.02722	9128.8	1.03296	9128.8	1.02168	9128.8	1.01579	9128.8	1.0012	9128.8	1.01682	9128.8	1.03174	9128.8	0.99946	9128.8	0.99337	9128.8	1.03713	9128.8	1.00712	9128.8	1.0002	9128.8	0.99654	9128.8	0.98875	9128.8	0.99455	9128.8	1.01695	9128.8	0.99548	9128.8	1.01031	9128.8	0.9762	9128.8	1.00115	9128.8	1.0086	9128.8	1.02399	9128.8	1.00251	9128.8	1.0127
[truncated: 14 more columns]

## Sheet: Fig. 4a (2)
Cu-ZrOx		Cu_foil		Cu-ZnZrOx-fresh		Cu-ZnZrOx-He, 573 K
E (eV)	Normalized Intesity (a.u.)	E (eV)	Normalized Intesity (a.u.)	E (eV)	Normalized Intesity (a.u.)	E (eV)	Normalized Intesity (a.u.)
8880.2	0.00165	8880.2	0.00069142	8880.4	-0.01351	8880.4	0.00818
8881.4	0.00112	8880.8	0.000635862	8881.6	0.02408	8881.6	0.01381
8882.6	0.000900331	8881.4	0.000692919	8882.8	-0.01681	8882.8	0.0042
8883.8	0.000898439	8882	0.000806424	8884	0.00693	8884	0.000445059
8885	0.000852218	8882.6	0.0007569	8885.2	-0.0137	8885.2	0.00434
8886.2	0.000909163	8883.2	0.000727704	8886.4	-0.01979	8886.4	0.00303
8887.4	0.000707206	8883.8	0.000556036	8887.6	0.01209	8887.6	0.00324
8888.6	0.000470035	8884.4	0.000648718	8888.8	0.00464	8888.8	0.00479
8889.8	0.000536149	8885	0.000532088	8890	0.02079	8890	0.00526
8891	0.000955895	8885.6	0.000465248	8891.2	-0.0123	8891.2	0.0045
8892.2	0.000723115	8886.2	0.000369946	8892.4	0.01069	8892.4	-0.00229
8893.4	8.36436e-05	8886.8	0.000310457	8893.6	-0.00909	8893.6	-0.00353
8894.6	3.60848e-05	8887.4	0.000413756	8894.8	-0.0179	8894.8	-0.00595
8895.8	-0.000114461	8888	0.000397402	8896	-0.00898	8896	-0.000906941
8897	-0.000426205	8888.6	0.000319156	8897.2	0.00707	8897.2	-0.000138899
8898.2	5.82758e-05	8889.2	0.000551376	8898.4	0.03191	8898.4	-0.0041
8899.4	0.000122679	8889.8	0.000425166	8899.6	0.00699	8899.6	-0.01019
8900.6	-0.000111516	8890.4	0.000475532	8900.8	0.00812	8900.8	-0.00516
8901.8	0.000206525	8891	0.000344845	8902	0.00691	8902	-0.00346
8903	3.27706e-05	8891.6	0.000156236	8903.2	0.03039	8903.2	-0.000781262
8904.2	-0.000327852	8892.2	0.000279409	8904.4	0.00632	8904.4	-0.00144
8905.4	-0.00024984	8892.8	9.40563e-06	8905.6	0.00010282	8905.6	-0.00292
8906.6	-0.000379865	8893.4	0.000240187	8906.8	-0.02114	8906.8	0.001
8907.8	-0.000630678	8894	6.67277e-05	8908	-0.00859	8908	8.07761e-05
8909	-0.000579564	8894.6	0.000114485	8909.2	0.00497	8909.2	-0.00483
8910.2	-4.81705e-05	8895.2	-1.2835e-05	8910.4	-0.02153	8910.4	-0.00352
8911.4	1.04642e-05	8895.8	8.49515e-06	8911.6	0.01473	8911.6	-0.00555
8912.6	-3.10472e-05	8896.4	0.000204514	8912.8	0.01115	8912.8	0.0052
8913.8	-0.000864224	8897	-2.20108e-05	8914	-0.00762	8914	0.0053
8915	-0.000791687	8897.6	-6.18803e-05	8915.2	0.00849	8915.2	0.00249
8916.2	-0.000443687	8898.2	2.60056e-05	8916.4	0.0019	8916.4	-0.00252
8917.4	-0.000505132	8898.8	-3.87242e-05	8917.6	-0.00481	8917.6	0.00526
8918.6	-0.0002267	8899.4	0.000116888	8918.8	-0.00472	8918.8	-0.00215
8919.8	-0.000698782	8900	2.37168e-05	8920	-0.00574	8920	-0.00877
8921	-0.000844572	8900.6	5.58953e-05	8921.2	-0.00222	8921.2	-0.00118
8922.2	-0.000656518	8901.2	-0.00010059	8922.4	-0.000911324	8922.4	-0.00604
8923.4	-0.0011	8901.8	-4.48631e-05	8923.6	0.000212989	8923.6	-0.0035
8924.6	-0.00103	8902.4	-0.000173819	8924.8	-0.00315	8924.8	-0.00451
8925.8	-0.00092323	8903	1.95781e-05	8926	-0.03194	8926	-0.00587
8927	-0.000798248	8903.6	-0.000176779	8927.2	-0.000305928	8927.2	0.00339
8928.2	-0.00081568	8904.2	-8.44582e-05	8928.4	0.00583	8928.4	-0.00337
8929.4	-0.000878703	8904.8	-0.000186261	8929.6	-0.00157	8929.6	-0.00321
8930.6	-0.000671214	8905.4	-0.000161565	8930.8	0.0018	8930.8	-0.00253
8931.8	-0.000524267	8906	-0.000386396	8932	-0.00962	8932	-0.00374
8933	-0.000889395	8906.6	-0.00023972	8933.2	-0.0102	8933.2	0.00335
8934.2	-0.00106	8907.2	-0.000202628	8934.4	-0.00176	8934.4	-0.00159
8935.4	-0.000738845	8907.8	-0.000389726	8935.6	0.00515	8935.6	-0.000232445
8936.6	-0.000596137	8908.4	-0.000225768	8936.8	-0.00451	8936.8	-0.000746096
8937.8	-0.00051624	8909	-0.000159513	8938	-0.01745	8938	-0.00381
8939	-0.000567911	8909.6	-0.000393543	8939.2	-0.00939	8939.2	-0.00273
8940.2	-0.000259093	8910.2	-0.000272323	8940.4	-0.00555	8940.4	-0.00097943
8941.4	-0.000456981	8910.8	-0.000267416	8941.6	0.000113697	8941.6	0.00355
8942.6	0.000212248	8911.4	-0.000446938	8942.8	0.00265	8942.8	0.00592
8943.8	0.000512614	8912	-9.37741e-05	8944	0.01307	8944	-0.00108
8945	0.00045094	8912.6	-0.000340064	8945.2	-4.74686e-05	8945.2	-0.00178
8946.2	0.000484027	8913.2	-0.000267323	8946.4	0.00122	8946.4	-0.00234
8947.4	0.000180071	8913.8	-0.000179248	8947.6	0.00368	8947.6	0.000281616
8948.6	0.000628306	8914.4	-0.000567373	8948.8	5.88782e-05	8948.8	-0.00145
8949.8	0.00109	8915	-0.000297788	8950	-0.00271	8950	0.0059
8951	0.000747355	8915.6	-0.000374316	8951.2	-0.00374	8951.2	0.000816984
8952.2	0.000702043	8916.2	-0.000299756	8952.4	0.01641	8952.4	0.001
8953.4	0.00119	8916.8	-0.000275338	8953.6	0.01354	8953.6	0.00276
8954.6	0.0013	8917.4	-0.000477837	8954.8	0.00912	8954.8	-0.00304
8955.8	0.00153	8918	-0.000524637	8956	-0.01244	8956	-0.00199
8957	0.00212	8918.6	-0.000104234	8957.2	0.00363	8957.2	0.00506
8958.2	0.00238	8919.2	-0.000650435	8958.4	0.01156	8958.4	0.0012
8959.4	0.00296	8919.8	-0.000418693	8959.6	-0.00156	8959.6	0.00365
8960.6	0.00312	8920.4	-0.000358957	8960.8	0.00381	8960.8	0.0047
8961.8	0.00338	8921	-0.000357753	8962	-0.00972	8962	0.0065
8963	0.0039	8921.6	-0.000374254	8963.2	0.00551	8963.2	0.00247
8964.2	0.00471	8922.2	-0.000613994	8964.4	-0.000908019	8964.4	0.00225
8965.4	0.0052	8922.8	-0.000594847	8965.6	0.000257944	8965.6	0.00182
8966.6	0.00577	8923.4	-0.000407654	8966.8	0.0209	8966.8	0.00909
8967.8	0.0064	8924	-0.000367155	8968	0.02518	8968	0.00872
8969	0.00725	8924.6	-0.000529936	8969.2	0.00319	8969.2	0.0087
8970.2	0.00874	8925.2	-0.000407493	8970.4	-0.00897	8970.4	0.00787
8971.4	0.0097	8925.8	-0.000329	8971.6	0.01817	8971.6	0.0076
8972.6	0.01138	8926.4	-0.000487678	8972.8	0.03037	8972.8	0.00821
8973.8	0.0138	8927	-0.000574566	8974	0.02428	8974	0.00448
8975	0.01705	8927.6	-0.000654068	8975.2	0.02409	8975.2	0.01931
8976.2	0.02121	8928.2	-0.000423019	8976.4	7.18011e-06	8976.4	0.01509
8977.4	0.0275	8928.8	-0.000438783	8977.6	0.03332	8977.6	0.01756
8978.6	0.03763	8929.4	-0.000543317	8978.8	0.05136	8978.8	0.02749
8979.8	0.05855	8930	-0.000314242	8980	0.0224	8980	0.04147
8981	0.12228	8930.6	-0.000354327	8981.2	0.03506	8981.2	0.05314
8982.2	0.2775	8931.2	-0.000399082	8982.4	0.0252	8982.4	0.08079
8983.4	0.4199	8931.8	-0.000403732	8983.6	0.03491	8983.6	0.16869
8984.6	0.46752	8932.4	-0.000484287	8984.8	0.07195	8984.8	0.32259
8985.8	0.4739	8933	-0.000414277	8986	0.12777	8986	0.39029
8987	0.49713	8933.6	-0.000401328	8987.2	0.23629	8987.2	0.44927
8988.2	0.54225	8934.2	-0.000420384	8988.4	0.3353	8988.4	0.5002
8989.4	0.59265	8934.8	-0.000399543	8989.6	0.50792	8989.6	0.58167
8990.6	0.6506	8935.4	-0.000330822	8990.8	0.60387	8990.8	0.62767
8991.8	0.72192	8936	-0.000396304	8992	0.63528	8992	0.70223
8993	0.80082	8936.6	-0.000465289	8993.2	0.75317	8993.2	0.79273
8994.2	0.87532	8937.2	-0.000294244	8994.4	0.90861	8994.4	0.92712
8995.4	0.93257	8937.8	-0.000292386	8995.6	1.10592	8995.6	1.04766
8996.6	0.9608	8938.4	-0.000104422	8996.8	1.25289	8996.8	1.15143
8997.8	0.96079	8939	-0.000225876	8998	1.32216	8998	1.21303
8999	0.94793	8939.6	-0.000251586	8999.2	1.36762	8999.2	1.2347
9000.2	0.93391	8940.2	-0.000370521	9000.4	1.33033	9000.4	1.2315
9001.4	0.92673	8940.8	-0.000202632	9001.6	1.35565	9001.6	1.24971
9002.6	0.93193	8941.4	-0.000209674	9002.8	1.36977	9002.8	1.23302
9003.8	0.94853	8942	-0.000258402	9004	1.33278	9004	1.22182
9005	0.9648	8942.6	-0.000110354	9005.2	1.1726	9005.2	1.1817
9006.2	0.96984	8943.2	-0.000148461	9006.4	1.13775	9006.4	1.14974
9007.4	0.95793	8943.8	-0.000153729	9007.6	1.10058	9007.6	1.08334
9008.6	0.93973	8944.4	2.65112e-05	9008.8	1.07903	9008.8	1.08216
9009.8	0.92096	8945	-0.000190979	9010	1.0313	9010	1.05241
9011	0.9071	8945.6	0.000125037	9011.2	1.05511	9011.2	1.04749
9012.2	0.89531	8946.2	6.25753e-05	9012.4	1.00213	9012.4	1.03709
9013.4	0.88755	8946.8	0.000116716	9013.6	0.94339	9013.6	0.99436
9014.6	0.88531	8947.4	0.000197716	9014.8	0.99403	9014.8	0.97724
9015.8	0.88769	8948	2.88769e-05	9016	0.94981	9016	0.99235
9017	0.89425	8948.6	0.000173057	9017.2	0.97108	9017.2	0.96787
9018.2	0.90348	8949.2	0.000245117	9018.4	0.92487	9018.4	0.96594
9019.4	0.91332	8949.8	0.000385668	9019.6	0.90942	9019.6	0.94129
9020.6	0.92549	8950.4	0.000538647	9020.8	0.9042	9020.8	0.95611
9021.8	0.93983	8951	0.000671751	9022	0.86672	9022	0.93022
9023	0.95289	8951.6	0.000423728	9023.2	0.89848	9023.2	0.92404
9024.2	0.96633	8952.2	0.000426065	9024.4	0.90364	9024.4	0.89946
9025.4	0.97712	8952.8	0.000725122	9025.6	0.83184	9025.6	0.923
9026.6	0.98438	8953.4	0.000786306	9026.8	0.87566	9026.8	0.92117
9027.8	0.98907	8954	0.00091148	9028	0.85246	9028	0.90764
9029	0.98946	8954.6	0.000809742	9029.2	0.88162	9029.2	0.90674
9030.2	0.98568	8955.2	0.000977377	9030.4	0.85188	9030.4	0.90395
9031.4	0.97926	8955.8	0.00128	9031.6	0.85012	9031.6	0.92633
9032.6	0.97207	8956.4	0.00117	9032.8	0.89637	9032.8	0.93829
9033.8	0.96379	8957	0.00141	9034	0.91346	9034	0.94218
9035	0.95317	8957.6	0.00174	9035.2	0.89545	9035.2	0.92219
9036.2	0.94629	8958.2	0.00157	9036.4	0.95169	9036.4	0.9547
9037.4	0.94382	8958.8	0.00164	9037.6	0.94582	9037.6	0.95002
9038.6	0.94216	8959.4	0.00188	9038.8	0.97436	9038.8	0.96586
9039.8	0.93841	8960	0.00205	9040	0.99903	9040	0.97598
9041	0.93831	8960.6	0.00223	9041.2	1.00801	9041.2	0.99957
9042.2	0.94031	8961.2	0.00249	9042.4	1.0254	9042.4	0.99199
9043.4	0.94299	8961.8	0.00245	9043.6	1.01567	9043.6	1.00607
9044.6	0.94416	8962.4	0.00252	9044.8	1.04755	9044.8	1.01545
9045.8	0.94509	8963	0.00276	9046	1.0475	9046	1.03362
9047	0.94556	8963.6	0.0032	9047.2	1.03513	9047.2	1.02807
9048.2	0.94626	8964.2	0.00367	9048.4	1.03964	9048.4	1.03783
9049.4	0.94768	8964.8	0.00361	9049.6	1.06672	9049.6	1.0263
9050.6	0.95085	8965.4	0.00401	9050.8	1.03963	9050.8	1.05492
9051.8	0.95308	8966	0.00419	9052	1.05775	9052	1.04504
9053	0.95555	8966.6	0.00459	9053.2	1.08516	9053.2	1.0449
9054.2	0.95881	8967.2	0.00491	9054.4	1.05754	9054.4	1.05211
9055.4	0.9631	8967.8	0.00534	9055.6	1.01061	9055.6	1.03697
9056.6	0.96462	8968.4	0.00579	9056.8	1.043	9056.8	1.05407
9057.8	0.96483	8969	0.0061	9058	1.08591	9058	1.05955
9059	0.96726	8969.6	0.00651	9059.2	1.04988	9059.2	1.05496
9060.2	0.97285	8970.2	0.00721	9060.4	1.06297	9060.4	1.05966
9061.4	0.97788	8970.8	0.00791	9061.6	1.1027	9061.6	1.05408
9062.6	0.98189	8971.4	0.00835	9062.8	1.00268	9062.8	1.04885
9063.8	0.98623	8972	0.00897	9064	1.0764	9064	1.04369
9065	0.98853	8972.6	0.00977	9065.2	1.03978	9065.2	1.04439
9066.2	0.99041	8973.2	0.01105	9066.4	1.07401	9066.4	1.0483
9067.4	0.99483	8973.8	0.01186	9067.6	1.08094	9067.6	1.05065
9068.6	0.998	8974.4	0.01325	9068.8	1.09578	9068.8	1.05805
9069.8	1.00289	8975	0.01463	9070	1.07616	9070	1.0398
9071	1.00553	8975.6	0.01631	9071.2	1.02469	9071.2	1.02387
9072.2	1.00927	8976.2	0.01826	9072.4	1.00591	9072.4	1.03328
9073.4	1.00979	8976.8	0.02054	9073.6	1.00763	9073.6	1.02755
9074.6	1.00916	8977.4	0.02347	9074.8	1.00486	9074.8	1.0161
9075.8	1.01287	8978	0.02728	9076	1.04939	9076	1.01989
9077	1.01264	8978.6	0.03228	9077.2	1.00861	9077.2	1.02468
9078.2	1.00799	8979.2	0.03944	9078.4	1.00781	9078.4	1.01706
9079.4	1.00539	8979.8	0.05008	9079.6	1.00263	9079.6	1.01427
9080.6	1.00311	8980.4	0.0666	9080.8	0.9988	9080.8	1.0053
9081.8	0.99892	8981	0.09648	9082	0.97847	9082	1.01315
9083	0.99468	8981.6	0.15568	9083.2	0.9751	9083.2	1.00437
9084.2	0.99089	8982.2	0.25185	9084.4	0.95545	9084.4	1.00568
9085.4	0.98727	8982.8	0.35704	9085.6	0.97391	9085.6	0.9957
9086.6	0.9841	8983.4	0.42803	9086.8	0.94058	9086.8	0.99167
9087.8	0.98031	8984	0.46014	9088	0.97358	9088	0.96231
9089	0.97594	8984.6	0.46625	9089.2	0.99691	9089.2	0.97454
9090.2	0.97307	8985.2	0.45709	9090.4	1.00221	9090.4	0.97857
9091.4	0.96814	8985.8	0.44425	9091.6	1.02885	9091.6	0.98977
9092.6	0.96708	8986.4	0.44093	9092.8	0.96588	9092.8	0.99525
9093.8	0.96666	8987	0.45259	9094	0.98023	9094	0.9879
9095	0.96222	8987.6	0.47572	9095.2	0.9776	9095.2	0.98858
9096.2	0.95799	8988.2	0.49974	9096.4	0.95727	9096.4	0.97456
9097.4	0.9555	8988.8	0.52158	9097.6	0.9662	9097.6	0.98759
9098.6	0.95386	8989.4	0.54243	9098.8	0.98348	9098.8	0.9795
9099.8	0.95218	8990	0.56658	9100	0.98213	9100	0.97778
9101	0.95036	8990.6	0.59555	9101.2	0.98917	9101.2	0.98184
9102.2	0.95169	8991.2	0.63029	9102.4	0.99753	9102.4	0.98498
9103.4	0.95081	8991.8	0.67029	9103.6	0.95881	9103.6	0.98376
9104.6	0.95071	8992.4	0.71626	9104.8	0.98846	9104.8	0.98346
9105.8	0.95529	8993	0.76614	9106	1.01126	9106	0.97881
9107	0.95862	8993.6	0.81556	9107.2	0.9563	9107.2	0.977
9108.2	0.96009	8994.2	0.86218	9108.4	0.9878	9108.4	0.98307
9109.4	0.96134	8994.8	0.90456	9109.6	0.95602	9109.6	0.97913
9110.6	0.96623	8995.4	0.93974	9110.8	0.99978	9110.8	0.99152
9111.8	0.96967	8996	0.96508	9112	0.91481	9112	0.99651
9113	0.97223	8996.6	0.97681	9113.2	1.00111	9113.2	0.98529
9114.2	0.97442	8997.2	0.97605	9114.4	0.99853	9114.4	0.98699
9115.4	0.97559	8997.8	0.96455	9115.6	1.00132	9115.6	0.98832
9116.6	0.97766	8998.4	0.94879	9116.8	0.97598	9116.8	0.99005
9117.8	0.98129	8999	0.93142	9118	1.0237	9118	0.99058
9119	0.98441	8999.6	0.91512	9119.2	0.97763	9119.2	0.99177
9120.2	0.98746	9000.2	0.90101	9120.4	0.98455	9120.4	0.98702
9121.4	0.98871	9000.8	0.89127	9121.6	0.99258	9121.6	1.00113
9122.6	0.99317	9001.4	0.8874	9122.8	1.0329	9122.8	0.98878
9123.8	0.99646	9002	0.88968	9124	0.99556	9124	0.99291
9125	0.99798	9002.6	0.8992	9125.2	0.98579	9125.2	0.99883
9126.2	1.00168	9003.2	0.91544	9126.4	0.9768	9126.4	0.99452
9127.4	1.00577	9003.8	0.93744	9127.6	1.0246	9127.6	0.9931
9128.6	1.00968	9004.4	0.96179	9128.8	1.03451	9128.8	0.99898
9129.8	1.0148	9005	0.98269
9131	1.01851	9005.6	0.99597
9132.2	1.0227	9006.2	0.99829
9133.4	1.02334	9006.8	0.99139
9134.6	1.02376	9007.4	0.97749
9135.8	1.02478	9008	0.95999
9137	1.02427	9008.6	0.94308
9138.2	1.02386	9009.2	0.92849
9139.4	1.02458	9009.8	0.91669
9140.6	1.02509	9010.4	0.90643
9141.8	1.02227	9011	0.89719
9143	1.01966	9011.6	0.887
9144.2	1.01615	9012.2	0.87753
9145.4	1.01451	9012.8	0.86911
9146.6	1.01123	9013.4	0.86284
9147.8	1.0085	9014	0.85921
9149	1.00547	9014.6	0.85837
9150.2	1.00169	9015.2	0.85959
9151.4	0.99849	9015.8	0.86187
9152.6	0.99477	9016.4	0.86513
9153.8	0.99225	9017	0.86856
9155	0.9888	9017.6	0.87326
9156.2	0.98557	9018.2	0.8789
9157.4	0.98122	9018.8	0.88487
9158.6	0.98071	9019.4	0.89296
9159.8	0.97864	9020	0.90153
9161	0.97795	9020.6	0.91074
9162.2	0.97606	9021.2	0.9204
9163.4	0.97516	9021.8	0.93018
9164.6	0.97603	9022.4	0.93941
9165.8	0.97724	9023	0.94811
9167	0.97672	9023.6	0.95661
9168.2	0.97779	9024.2	0.96505
9169.4	0.97927	9024.8	0.97335
9170.6	0.98059	9025.4	0.98112
9171.8	0.98277	9026	0.98903
9173	0.98345	9026.6	0.99595
9174.2	0.98394	9027.2	1.00172
9175.4	0.98512	9027.8	1.00639
9176.6	0.98673	9028.4	1.0087
9177.8	0.98627	9029	1.00863
9179	0.98844	9029.6	1.00581
9180.2	0.98873	9030.2	1.00129
9181.4	0.99015	9030.8	0.99515
9182.6	0.99091	9031.4	0.98707
9183.8	0.99016	9032	0.97855
9185	0.99097	9032.6	0.96996
9186.2	0.99243	9033.2	0.96121
9187.4	0.99307	9033.8	0.95217
9188.6	0.99347	9034.4	0.94377
9189.8	0.99459	9035	0.93636
9191	0.99511	9035.6	0.92935
9192.2	0.99662	9036.2	0.92383
9193.4	0.99766	9036.8	0.91954
9194.6	0.99743	9037.4	0.91607
9195.8	0.99754	9038	0.9138
9197	0.99777	9038.6	0.91235
9198.2	0.99784	9039.2	0.91129
9199.4	1.00091	9039.8	0.91133
9200.6	1.00379	9040.4	0.91212
9201.8	1.00348	9041	0.91344
9203	1.00185	9041.6	0.91591
9204.2	1.00337	9042.2	0.91809
9205.4	1.00635	9042.8	0.92097
9206.6	1.00706	9043.4	0.92386
9207.8	1.00876	9044	0.92636
9209	1.00876	9044.6	0.92905
9210.2	1.00914	9045.2	0.93005
9211.4	1.01192	9045.8	0.931
9212.6	1.01176	9046.4	0.93078
9213.8	1.01018	9047	0.93024
9215	1.01058	9047.6	0.92972
9216.2	1.01315	9048.2	0.92903
9217.4	1.01274	9048.8	0.92913
9218.6	1.01105	9049.4	0.9296
9219.8	1.01177	9050	0.93081
9221	1.01062	9050.6	0.93292
9222.2	1.00848	9051.2	0.93574
9223.4	1.00995	9051.8	0.93877
9224.6	1.01013	9052.4	0.94217
9225.8	1.00838	9053	0.945
9227	1.00778	9053.6	0.9475
9228.2	1.00699	9054.2	0.94961
9229.4	1.00457	9054.8	0.95093
9230.6	1.0037	9055.4	0.95123
9231.8	1.00438	9056	0.95149
9233	1.00084	9056.6	0.95205
9234.2	1.00021	9057.2	0.95237
9235.4	1.00062	9057.8	0.9531
9236.6	1.00072	9058.4	0.95447
9237.8	0.9981	9059	0.95643
9239	0.99821	9059.6	0.95922
9240.2	0.99952	9060.2	0.96161
9241.4	0.99653	9060.8	0.9654
9242.6	0.99503	9061.4	0.96945
9243.8	0.99299	9062	0.97333
9245	0.99173	9062.6	0.97694
9246.2	0.99216	9063.2	0.98029
9247.4	0.99359	9063.8	0.98339
9248.6	0.993	9064.4	0.98594
9249.8	0.99154	9065	0.98854
9251	0.99154	9065.6	0.99047
9252.2	0.99034	9066.2	0.99274
9253.4	0.98969	9066.8	0.99474
9254.6	0.9909	9067.4	0.99708
9255.8	0.99263	9068	0.99962
9257	0.99374	9068.6	1.00224
9258.2	0.9931	9069.2	1.00494
9259.4	0.99343	9069.8	1.00761
9260.6	0.99367	9070.4	1.01112
9261.8	0.99321	9071	1.01419
9263	0.99367	9071.6	1.0179
9264.2	0.99369	9072.2	1.02129
9265.4	0.99432	9072.8	1.02473
9266.6	0.994	9073.4	1.02773
9267.8	0.99293	9074	1.02969
9269	0.99401	9074.6	1.03127
9270.2	0.99346	9075.2	1.03262
9271.4	0.99568	9075.8	1.03264
9272.6	0.99672	9076.4	1.03199
9273.8	0.99595	9077	1.03049
9275	0.99654	9077.6	1.02832
9276.2	0.99747	9078.2	1.0253
9277.4	0.99687	9078.8	1.02198
9278.6	0.99712	9079.4	1.01767
9279.8	0.99839	9080	1.0138
9281	0.99868	9080.6	1.00874
9282.2	0.99832	9081.2	1.00379
9283.4	0.9998	9081.8	0.9993
9284.6	0.99911	9082.4	0.99415
9285.8	0.99886	9083	0.98983
9287	0.99913	9083.6	0.98587
9288.2	0.99858	9084.2	0.98189
9289.4	0.99976	9084.8	0.97806
9290.6	1.00109	9085.4	0.97433
9291.8	1.00205	9086	0.97085
9293	1.0036	9086.6	0.96738
9294.2	1.00312	9087.2	0.96447
9295.4	1.00376	9087.8	0.96112
9296.6	1.0041	9088.4	0.95855
9297.8	1.00367	9089	0.95617
9299	1.00416	9089.6	0.95468
9300.2	1.0043	9090.2	0.95354
9301.4	1.00464	9090.8	0.95268
9302.6	1.00421	9091.4	0.95187
9303.8	1.00472	9092	0.95101
9305	1.00499	9092.6	0.94984
9306.2	1.00537	9093.2	0.94811
9307.4	1.00449	9093.8	0.94555
9308.6	1.0028	9094.4	0.94313
9309.8	1.0033	9095	0.94014
9311	1.00336	9095.6	0.93683
9312.2	1.00374	9096.2	0.93289
9313.4	1.00471	9096.8	0.92972
9314.6	1.00329	9097.4	0.92613
9315.8	1.00268	9098	0.92249
9317	1.00406	9098.6	0.91943
9318.2	1.00312	9099.2	0.91669
9319.4	1.00195	9099.8	0.91456
9320.6	1.00275	9100.4	0.91338
9321.8	1.00303	9101	0.91268
9323	1.00198	9101.6	0.91209
9324.2	1.00363	9102.2	0.91234
9325.4	1.00564	9102.8	0.91324
9326.6	1.0047	9103.4	0.91481
9327.8	1.00194	9104	0.91707
9329	1.00155	9104.6	0.9193
9330.2	1.00325	9105.2	0.92238
9331.4	1.00413	9105.8	0.92583
9332.6	1.00221	9106.4	0.92941
9333.8	1.00121	9107	0.93307
9335	1.00008	9107.6	0.93728
9336.2	1.00058	9108.2	0.9414
9337.4	1.0017	9108.8	0.9452
9338.6	1.00067	9109.4	0.94948
9339.8	0.9999	9110	0.95304
9341	1.00154	9110.6	0.95671
9342.2	1.00084	9111.2	0.96019
9343.4	1.00099	9111.8	0.96355
9344.6	1.00137	9112.4	0.96652
9345.8	1.00157	9113	0.96963
9347	0.9988	9113.6	0.9718
9348.2	0.99868	9114.2	0.97405
9349.4	1.00042	9114.8	0.97621
9350.6	1.00011	9115.4	0.97797
9351.8	1.00086	9116	0.97916
9353	0.99937	9116.6	0.98041
9354.2	0.99755	9117.2	0.98059
9355.4	1	9117.8	0.98073
9356.6	0.99942	9118.4	0.98141
9357.8	0.99823	9119	0.98149
9359	0.99838	9119.6	0.9816
9360.2	0.99893	9120.2	0.98186
9361.4	1.00108	9120.8	0.98228
9362.6	0.99965	9121.4	0.98227
9363.8	0.99843	9122	0.98295
9365	0.99935	9122.6	0.98442
9366.2	0.99916	9123.2	0.98545
9367.4	0.99852	9123.8	0.98691
9368.6	1.0001	9124.4	0.98939
9369.8	0.99929	9125	0.99264
9371	0.9983	9125.6	0.99633
9372.2	1.00043	9126.2	1.00075
9373.4	0.99937	9126.8	1.00533
9374.6	0.99912	9127.4	1.01077
9375.8	0.99947	9128	1.01626
9377	0.99997	9128.6	1.02188
9378.2	1.00036	9129.2	1.02789
9379.4	1.00004	9129.8	1.03412
9380.6	0.99966	9130.4	1.03967
9381.8	1.00041	9131	1.04465
9383	1.00159	9131.6	1.04917
9384.2	1.00201	9132.2	1.05293
9385.4	1.0001	9132.8	1.05644
9386.6	1.00038	9133.4	1.05886
9387.8	1.00222	9134	1.0606
9389	1.00237	9134.6	1.06188
9390.2	1.0011	9135.2	1.06228
9391.4	1.00211	9135.8	1.06286
9392.6	1.00225	9136.4	1.06255
9393.8	1.00026	9137	1.06169
9395	1.00054	9137.6	1.06058
9396.2	1.00207	9138.2	1.05956
9397.4	1.0029	9138.8	1.05826
9398.6	1.00215	9139.4	1.0569
9399.8	1.00262	9140	1.05511
9401	1.00096	9140.6	1.05368
9402.2	1.00138	9141.2	1.05186
9403.4	1.00461	9141.8	1.04965
9404.6	1.00517	9142.4	1.04746
9405.8	1.00465	9143	1.0448
9407	1.00388	9143.6	1.04218
9408.2	1.00359	9144.2	1.03943
9409.4	1.00356	9144.8	1.03618
9410.6	1.00415	9145.4	1.03247
9411.8	1.00203	9146	1.0287
9413	1.00187	9146.6	1.0251
9414.2	1.00175	9147.2	1.0208
9415.4	1.00293	9147.8	1.01632
9416.6	1.00282	9148.4	1.01154
9417.8	1.00073	9149	1.00709
9419	1.00164	9149.6	1.00191
9420.2	1.00295	9150.2	0.99716
9421.4	1.00282	9150.8	0.99216
9422.6	1.00313	9151.4	0.98735
9423.8	1.00263	9152	0.9821
9425	1.00227	9152.6	0.97709
9426.2	1.00178	9153.2	0.97191
9427.4	1.00205	9153.8	0.96662
9428.6	1.00208	9154.4	0.96181
9429.8	1.00257	9155	0.95634
9431	1.00278	9155.6	0.95131
9432.2	1.00039	9156.2	0.94669
9433.4	1.00052	9156.8	0.94188
9434.6	1.00151	9157.4	0.93754
9435.8	1.00069	9158	0.93333
9437	1.00073	9158.6	0.9297
9438.2	1.00295	9159.2	0.92611
9439.4	1.00283	9159.8	0.92309
9440.6	1.00219	9160.4	0.92072
9441.8	1.0011	9161	0.91898
9443	0.99985	9161.6	0.9178
9444.2	1.0008	9162.2	0.91742
9445.4	1.00056	9162.8	0.91756
9446.6	1.00115	9163.4	0.91812
9447.8	0.99946	9164	0.91927
9449	0.99907	9164.6	0.92127
9450.2	1.00165	9165.2	0.92351
9451.4	1.00191	9165.8	0.92671
9452.6	1.00095	9166.4	0.9301
9453.8	0.99916	9167	0.93383
9455	0.99868	9167.6	0.93772
9456.2	0.99852	9168.2	0.94232
9457.4	0.99809	9168.8	0.94709
9458.6	0.99974	9169.4	0.95168
9459.8	1.0001	9170	0.95614
9461	0.99917	9170.6	0.96104
9462.2	0.99794	9171.2	0.96594
9463.4	0.99756	9171.8	0.96997
9464.6	0.99837	9172.4	0.97427
9465.8	0.99834	9173	0.97801
9467	0.99823	9173.6	0.9819
9468.2	0.99705	9174.2	0.98511
9469.4	0.99664	9174.8	0.98787
9470.6	0.99867	9175.4	0.99047
9471.8	1.00039	9176	0.99278
9473	1.00011	9176.6	0.99468
9474.2	0.99778	9177.2	0.9964
9475.4	0.99757	9177.8	0.99801
9476.6	0.99906	9178.4	0.99934
9477.8	0.99816	9179	0.99992
9479	0.99707	9179.6	1.00066
9480.2	1.00048	9180.2	1.00114
9481.4	1.00042	9180.8	1.0014
9482.6	0.9982	9181.4	1.00164
9483.8	0.99937	9182	1.00157
9485	0.99827	9182.6	1.00128
9486.2	0.99743	9183.2	1.00078
9487.4	0.9982	9183.8	1.00049
9488.6	0.99887	9184.4	1.00011
9489.8	0.99782	9185	0.9995
9491	0.99784	9185.6	0.99884
9492.2	0.99803	9186.2	0.99862
9493.4	0.9994	9186.8	0.99834
9494.6	0.99962	9187.4	0.9985
9495.8	0.99932	9188	0.99833
9497	0.99952	9188.6	0.99852
9498.2	0.99862	9189.2	0.99819
9499.4	0.99876	9189.8	0.99825
9500.6	0.99819	9190.4	0.99846
9501.8	0.99854	9191	0.99823
9503	0.99973	9191.6	0.99821
9504.2	1.0008	9192.2	0.99829
9505.4	1.00082	9192.8	0.99828
9506.6	1.00062	9193.4	0.99815
9507.8	0.99898	9194	0.99809
9509	0.99778	9194.6	0.9978
9510.2	0.99747	9195.2	0.99736
9511.4	0.99799	9195.8	0.99671
9512.6	1.00008	9196.4	0.99635
9513.8	0.99979	9197	0.99594
9515	1.00083	9197.6	0.99533
9516.2	0.99868	9198.2	0.99462
9517.4	0.99754	9198.8	0.99421
9518.6	0.99792	9199.4	0.9942
9519.8	0.99713	9200	0.99436
9521	0.99767	9200.6	0.99475
9522.2	1	9201.2	0.99533
9523.4	0.99989	9201.8	0.99657
9524.6	0.99962	9202.4	0.99799
9525.8	1.00002	9203	0.99939
9527	0.99995	9203.6	1.00146
9528.2	1.00034	9204.2	1.00394
9529.4	1	9204.8	1.00679
9530.6	0.99869	9205.4	1.00967
9531.8	1.00037	9206	1.01273
9533	1.00025	9206.6	1.01584
9534.2	0.99965	9207.2	1.0186
9535.4	1.00249	9207.8	1.02171
9536.6	1.00248	9208.4	1.0243
9537.8	1.00057	9209	1.02703
9539	0.99973	9209.6	1.02965
9540.2	1.00026	9210.2	1.03161
9541.4	1.00071	9210.8	1.03365
9542.6	0.99604	9211.4	1.03458
9543.8	0.99565	9212	1.03586
9545	0.99742	9212.6	1.03688
		9213.2	1.03739
		9213.8	1.03792
		9214.4	1.03809
		9215	1.03827
		9215.6	1.03833
		9216.2	1.0383
		9216.8	1.03816
		9217.4	1.03753
		9218	1.03704
		9218.6	1.03657
		9219.2	1.03581
		9219.8	1.03539
		9220.4	1.03442
		9221	1.03315
		9221.6	1.03213
		9222.2	1.03086
		9222.8	1.02981
		9223.4	1.02772
		9224	1.02612
		9224.6	1.02416
		9225.2	1.02222
		9225.8	1.01973
		9226.4	1.01789
		9227	1.0154
		9227.6	1.01318
		9228.2	1.01058
		9228.8	1.0079
		9229.4	1.00541
		9230	1.00284
		9230.6	1.00028
		9231.2	0.99766
		9231.8	0.99516
		9232.4	0.99316
		9233	0.99081
		9233.6	0.98855
		9234.2	0.98607
		9234.8	0.98396
		9235.4	0.98188
		9236	0.98015
		9236.6	0.97847
		9237.2	0.97667
		9237.8	0.97549
		9238.4	0.97411
		9239	0.97282
		9239.6	0.97197
		9240.2	0.97121
		9240.8	0.97061
		9241.4	0.97035
		9242	0.97011
		9242.6	0.97028
		9243.2	0.97037
		9243.8	0.97056
		9244.4	0.97115
		9245	0.97149
		9245.6	0.9721
		9246.2	0.9729
		9246.8	0.97345
		9247.4	0.97383
		9248	0.97458
		9248.6	0.97526
		9249.2	0.97613
		9249.8	0.97651
		9250.4	0.97702
		9251	0.97749
		9251.6	0.97774
		9252.2	0.97811
		9252.8	0.97837
		9253.4	0.97846
		9254	0.97869
		9254.6	0.97941
		9255.2	0.97939
		9255.8	0.98013
		9256.4	0.98058
		9257	0.98104
		9257.6	0.98132
		9258.2	0.98194
		9258.8	0.98244
		9259.4	0.983
		9260	0.98344
		9260.6	0.98371
		9261.2	0.9841
		9261.8	0.98471
		9262.4	0.98525
		9263	0.98575
		9263.6	0.98671
		9264.2	0.98744
		9264.8	0.98805
		9265.4	0.98871
		9266	0.9897
		9266.6	0.99039
		9267.2	0.99132
		9267.8	0.99214
		9268.4	0.99318
		9269	0.99396
		9269.6	0.99472
		9270.2	0.99553
		9270.8	0.99626
		9271.4	0.99738
		9272	0.99819
		9272.6	0.99909
		9273.2	1.00014
		9273.8	1.00031
		9274.4	1.00133
		9275	1.00183
		9275.6	1.00257
		9276.2	1.00337
		9276.8	1.00428
		9277.4	1.00478
		9278	1.00506
		9278.6	1.00585
		9279.2	1.00644
		9279.8	1.00693
		9280.4	1.00706
		9281	1.00761
		9281.6	1.00805
		9282.2	1.00835
		9282.8	1.00896
		9283.4	1.00944
		9284	1.01006
		9284.6	1.01048
		9285.2	1.01092
		9285.8	1.01131
		9286.4	1.01158
		9287	1.0121
		9287.6	1.0128
		9288.2	1.01321
		9288.8	1.01371
		9289.4	1.01403
		9290	1.01443
		9290.6	1.01509
		9291.2	1.01526
		9291.8	1.01568
		9292.4	1.01626
		9293	1.01627
		9293.6	1.01681
		9294.2	1.0169
		9294.8	1.01766
		9295.4	1.01803
		9296	1.01834
		9296.6	1.01865
		9297.2	1.01907
		9297.8	1.01937
		9298.4	1.01987
		9299	1.01994
		9299.6	1.01992
		9300.2	1.02036
		9300.8	1.02043
		9301.4	1.02037
		9302	1.02023
		9302.6	1.01984
		9303.2	1.01953
		9303.8	1.01923
		9304.4	1.01895
		9305	1.0184
		9305.6	1.01784
		9306.2	1.01714
		9306.8	1.0167
		9307.4	1.01595
		9308	1.01526
		9308.6	1.01447
		9309.2	1.01397
		9309.8	1.01299
		9310.4	1.01284
		9311	1.01198
		9311.6	1.01107
		9312.2	1.01012
		9312.8	1.00971
		9313.4	1.00877
		9314	1.0078
		9314.6	1.00744
		9315.2	1.00651
		9315.8	1.00558
		9316.4	1.00504
		9317	1.00418
		9317.6	1.00387
		9318.2	1.00305
		9318.8	1.00207
		9319.4	1.00125
		9320	1.00068
		9320.6	1.00029
		9321.2	0.99979
		9321.8	0.99929
		9322.4	0.9991
		9323	0.99874
		9323.6	0.99831
		9324.2	0.99818
		9324.8	0.99806
		9325.4	0.99813
		9326	0.99804
		9326.6	0.9981
		9327.2	0.99817
		9327.8	0.99804
		9328.4	0.99795
		9329	0.99798
		9329.6	0.99835
		9330.2	0.99842
		9330.8	0.99865
		9331.4	0.99855
		9332	0.99855
		9332.6	0.99839
		9333.2	0.99836
		9333.8	0.99816
		9334.4	0.99773
		9335	0.9977
		9335.6	0.9975
		9336.2	0.99723
		9336.8	0.99692
		9337.4	0.99656
		9338	0.99598
		9338.6	0.99538
		9339.2	0.99458
		9339.8	0.99429
		9340.4	0.99355
		9341	0.99258
		9341.6	0.99247
		9342.2	0.99172
		9342.8	0.99091
		9343.4	0.99035
		9344	0.99001
		9344.6	0.98959
		9345.2	0.98933
		9345.8	0.98879
		9346.4	0.98842
		9347	0.98837
		9347.6	0.98872
		9348.2	0.98859
		9348.8	0.98887
		9349.4	0.98893
		9350	0.98906
		9350.6	0.98938
		9351.2	0.98997
		9351.8	0.99038
		9352.4	0.99043
		9353	0.99085
		9353.6	0.99143
		9354.2	0.99185
		9354.8	0.99205
		9355.4	0.99251
		9356	0.99261
		9356.6	0.99268
		9357.2	0.99283
		9357.8	0.99328
		9358.4	0.9934
		9359	0.99367
		9359.6	0.99364
		9360.2	0.99395
		9360.8	0.99416
		9361.4	0.99424
		9362	0.99474
		9362.6	0.99512
		9363.2	0.99555
		9363.8	0.99561
		9364.4	0.99592
		9365	0.99664
		9365.6	0.99677
		9366.2	0.99699
		9366.8	0.99747
		9367.4	0.99757
		9368	0.99779
		9368.6	0.99832
		9369.2	0.99867
		9369.8	0.99888
		9370.4	0.99908
		9371	0.99951
		9371.6	0.99977
		9372.2	0.99999
		9372.8	1.00049
		9373.4	1.0009
		9374	1.0012
		9374.6	1.00145
		9375.2	1.00172
		9375.8	1.0022
		9376.4	1.00252
		9377	1.00295
		9377.6	1.00325
		9378.2	1.00354
		9378.8	1.00385
		9379.4	1.00404
		9380	1.00408
		9380.6	1.00451
		9381.2	1.00494
		9381.8	1.00507
		9382.4	1.00519
		9383	1.00566
		9383.6	1.00571
		9384.2	1.00596
		9384.8	1.00646
		9385.4	1.00676
		9386	1.0068
		9386.6	1.00708
		9387.2	1.00741
		9387.8	1.00757
		9388.4	1.0079
		9389	1.00788
		9389.6	1.00812
		9390.2	1.00858
		9390.8	1.00854
		9391.4	1.00864
		9392	1.00904
		9392.6	1.00917
		9393.2	1.00923
		9393.8	1.00953
		9394.4	1.00983
		9395	1.00994
		9395.6	1.00971
		9396.2	1.00986
		9396.8	1.01009
		9397.4	1.01011
		9398	1.01034
		9398.6	1.01024
		9399.2	1.01037
		9399.8	1.01052
		9400.4	1.01071
		9401	1.01066
		9401.6	1.01065
		9402.2	1.01056
		9402.8	1.01048
		9403.4	1.01029
		9404	1.01025
		9404.6	1.01004
		9405.2	1.00996
		9405.8	1.00975
		9406.4	1.00973
		9407	1.00961
		9407.6	1.00924
		9408.2	1.00895
		9408.8	1.00883
		9409.4	1.00845
		9410	1.00835
		9410.6	1.00776
		9411.2	1.00743
		9411.8	1.00745
		9412.4	1.00709
		9413	1.00657
		9413.6	1.00628
		9414.2	1.00589
		9414.8	1.00552
		9415.4	1.00493
		9416	1.00439
		9416.6	1.0042
		9417.2	1.00399
		9417.8	1.00318
		9418.4	1.00303
		9419	1.00273
		9419.6	1.00225
		9420.2	1.00183
		9420.8	1.00175
		9421.4	1.00129
		9422	1.00123
		9422.6	1.00085
		9423.2	1.00044
		9423.8	1.00047
		9424.4	1.00019
		9425	1.00007
		9425.6	1.00011
		9426.2	0.99974
		9426.8	0.99979
		9427.4	0.99963
		9428	0.99973
		9428.6	0.99985
		9429.2	0.9997
		9429.8	0.99946
		9430.4	0.99971
		9431	0.9995
		9431.6	1
		9432.2	0.99983
		9432.8	1.00007
		9433.4	1.00024
		9434	1.00012
		9434.6	1.00012
		9435.2	1.00028
		9435.8	1.00023
		9436.4	1.00032
		9437	1.00033
		9437.6	1.00045
		9438.2	1.00024
		9438.8	1.00012
		9439.4	1.00015
		9440	1.00051
		9440.6	1.00006
		9441.2	1.00016
		9441.8	0.9999
		9442.4	0.99988
		9443	0.99979
		9443.6	0.99975
		9444.2	0.9997
		9444.8	0.99958
		9445.4	0.99966
		9446	0.99935
		9446.6	0.99924
		9447.2	0.99919
		9447.8	0.99924
		9448.4	0.9989
		9449	0.99864
		9449.6	0.99857
		9450.2	0.99828
		9450.8	0.99809
		9451.4	0.99815
		9452	0.99781
		9452.6	0.99765
		9453.2	0.99745
		9453.8	0.99709
		9454.4	0.99686
		9455	0.99662
		9455.6	0.99655
		9456.2	0.99625
		9456.8	0.99615
		9457.4	0.99618
		9458	0.99595
		9458.6	0.99591
		9459.2	0.99581
		9459.8	0.99578
		9460.4	0.9957
		9461	0.99561
		9461.6	0.99558
		9462.2	0.99557
		9462.8	0.9956
		9463.4	0.99559
		9464	0.99548
		9464.6	0.99544
		9465.2	0.99572
		9465.8	0.99566
		9466.4	0.9957
		9467	0.99582
		9467.6	0.99577
		9468.2	0.99574
		9468.8	0.9957
		9469.4	0.99571
		9470	0.99549
		9470.6	0.99562
		9471.2	0.99529
		9471.8	0.99521
		9472.4	0.99538
		9473	0.99543
		9473.6	0.99551
		9474.2	0.99527
		9474.8	0.99532
		9475.4	0.99527
		9476	0.99514
		9476.6	0.99521
		9477.2	0.99527
		9477.8	0.99518
		9478.4	0.99538
		9479	0.99539
		9479.6	0.99559
		9480.2	0.99576
		9480.8	0.99561
		9481.4	0.9955
		9482	0.99603
		9482.6	0.99619
		9483.2	0.99622
		9483.8	0.99596
		9484.4	0.99617
		9485	0.99642
		9485.6	0.9966
		9486.2	0.99677
		9486.8	0.99682
		9487.4	0.99714
		9488	0.99718
		9488.6	0.99738
		9489.2	0.99721
		9489.8	0.99763
		9490.4	0.99761
		9491	0.99795
		9491.6	0.99834
		9492.2	0.99839
		9492.8	0.99854
		9493.4	0.99848
		9494	0.99878
		9494.6	0.99904
		9495.2	0.99916
		9495.8	0.99924
		9496.4	0.99966
		9497	0.99975
		9497.6	0.99981
		9498.2	1.00016
		9498.8	1.00031
		9499.4	1.00033
		9500	1.00036
		9500.6	1.00076
		9501.2	1.0009
		9501.8	1.00099
		9502.4	1.00125
		9503	1.00117
		9503.6	1.00124
		9504.2	1.00134
		9504.8	1.00149
		9505.4	1.00186
		9506	1.00185
		9506.6	1.00193
		9507.2	1.00208
		9507.8	1.00219
		9508.4	1.00244
		9509	1.00255
		9509.6	1.00242
		9510.2	1.00249
		9510.8	1.0028
		9511.4	1.00283
		9512	1.00295
		9512.6	1.00316
		9513.2	1.00333
		9513.8	1.00308
		9514.4	1.00332
		9515	1.0031
		9515.6	1.00272
		9516.2	1.00288
		9516.8	1.0029
		9517.4	1.00275
		9518	1.00263
		9518.6	1.00253
		9519.2	1.00267
		9519.8	1.00236
		9520.4	1.0023
		9521	1.00208
		9521.6	1.00198
		9522.2	1.00205
		9522.8	1.0017
		9523.4	1.00164
		9524	1.00131
		9524.6	1.00111
		9525.2	1.00056
		9525.8	1.00045
		9526.4	1.0004
		9527	1.00011
		9527.6	1.00007
		9528.2	0.99965
		9528.8	0.99922
		9529.4	0.99902
		9530	0.9989
		9530.6	0.99877
		9531.2	0.99853
		9531.8	0.99839
		9532.4	0.99801
		9533	0.99762
		9533.6	0.99744
		9534.2	0.99731
		9534.8	0.99737
		9535.4	0.99728
		9536	0.99722
		9536.6	0.9971
		9537.2	0.99663
		9537.8	0.9967
		9538.4	0.99644
		9539	0.99624
		9539.6	0.99596
		9540.2	0.99625
		9540.8	0.99619
		9541.4	0.99569
		9542	0.99564
		9542.6	0.9957
		9543.2	0.99569
		9543.8	0.99572
		9544.4	0.99563
		9545	0.99564

## Sheet: Fig. 4a (3)
Cu-ZrOx		Cu_foil		Cu-ZnZrOx-He, 573 K		Cu-ZnZrOx-CO2+H2, 30 min
E (eV)	Normalized Intesity (a.u.)	E (eV)	Normalized Intesity (a.u.)	E (eV)	Normalized Intesity (a.u.)	E (eV)	Normalized Intesity (a.u.)
8880.2	0.00165	8880.2	0.00069142	8880.4	0.00818	8880.5	0.00996
8881.4	0.00112	8880.8	0.000635862	8881.6	0.01381	8881.7	0.000366926
8882.6	0.000900331	8881.4	0.000692919	8882.8	0.0042	8882.9	0.00594
8883.8	0.000898439	8882	0.000806424	8884	0.000445059	8884.1	0.0011
8885	0.000852218	8882.6	0.0007569	8885.2	0.00434	8885.3	0.000858345
8886.2	0.000909163	8883.2	0.000727704	8886.4	0.00303	8886.5	0.00201
8887.4	0.000707206	8883.8	0.000556036	8887.6	0.00324	8887.7	-0.0031
8888.6	0.000470035	8884.4	0.000648718	8888.8	0.00479	8888.9	0.00249
8889.8	0.000536149	8885	0.000532088	8890	0.00526	8890.1	0.00389
8891	0.000955895	8885.6	0.000465248	8891.2	0.0045	8891.3	0.00422
8892.2	0.000723115	8886.2	0.000369946	8892.4	-0.00229	8892.5	-0.00319
8893.4	8.36436e-05	8886.8	0.000310457	8893.6	-0.00353	8893.7	-0.00347
8894.6	3.60848e-05	8887.4	0.000413756	8894.8	-0.00595	8894.9	-0.00405
8895.8	-0.000114461	8888	0.000397402	8896	-0.000906941	8896.1	-0.00483
8897	-0.000426205	8888.6	0.000319156	8897.2	-0.000138899	8897.3	0.00332
8898.2	5.82758e-05	8889.2	0.000551376	8898.4	-0.0041	8898.5	-0.00146
8899.4	0.000122679	8889.8	0.000425166	8899.6	-0.01019	8899.7	0.00606
8900.6	-0.000111516	8890.4	0.000475532	8900.8	-0.00516	8900.9	0.00299
8901.8	0.000206525	8891	0.000344845	8902	-0.00346	8902.1	0.00222
8903	3.27706e-05	8891.6	0.000156236	8903.2	-0.000781262	8903.3	-0.00271
8904.2	-0.000327852	8892.2	0.000279409	8904.4	-0.00144	8904.5	-0.00432
8905.4	-0.00024984	8892.8	9.40563e-06	8905.6	-0.00292	8905.7	0.0011
8906.6	-0.000379865	8893.4	0.000240187	8906.8	0.001	8906.9	0.00427
8907.8	-0.000630678	8894	6.67277e-05	8908	8.07761e-05	8908.1	-0.0011
8909	-0.000579564	8894.6	0.000114485	8909.2	-0.00483	8909.3	-0.000906705
8910.2	-4.81705e-05	8895.2	-1.2835e-05	8910.4	-0.00352	8910.5	0.0056
8911.4	1.04642e-05	8895.8	8.49515e-06	8911.6	-0.00555	8911.7	-0.00677
8912.6	-3.10472e-05	8896.4	0.000204514	8912.8	0.0052	8912.9	-0.000935285
8913.8	-0.000864224	8897	-2.20108e-05	8914	0.0053	8914.1	0.00212
8915	-0.000791687	8897.6	-6.18803e-05	8915.2	0.00249	8915.3	-0.00083546
8916.2	-0.000443687	8898.2	2.60056e-05	8916.4	-0.00252	8916.5	-0.00487
8917.4	-0.000505132	8898.8	-3.87242e-05	8917.6	0.00526	8917.7	0.0032
8918.6	-0.0002267	8899.4	0.000116888	8918.8	-0.00215	8918.9	-0.00376
8919.8	-0.000698782	8900	2.37168e-05	8920	-0.00877	8920.1	-0.00439
8921	-0.000844572	8900.6	5.58953e-05	8921.2	-0.00118	8921.3	-0.00254
8922.2	-0.000656518	8901.2	-0.00010059	8922.4	-0.00604	8922.5	-0.00502
8923.4	-0.0011	8901.8	-4.48631e-05	8923.6	-0.0035	8923.7	-0.00466
8924.6	-0.00103	8902.4	-0.000173819	8924.8	-0.00451	8924.9	-0.00344
8925.8	-0.00092323	8903	1.95781e-05	8926	-0.00587	8926.1	0.00206
8927	-0.000798248	8903.6	-0.000176779	8927.2	0.00339	8927.3	0.0045
8928.2	-0.00081568	8904.2	-8.44582e-05	8928.4	-0.00337	8928.5	-0.00458
8929.4	-0.000878703	8904.8	-0.000186261	8929.6	-0.00321	8929.7	-0.000880717
8930.6	-0.000671214	8905.4	-0.000161565	8930.8	-0.00253	8930.9	-0.00663
8931.8	-0.000524267	8906	-0.000386396	8932	-0.00374	8932.1	0.000529403
8933	-0.000889395	8906.6	-0.00023972	8933.2	0.00335	8933.3	-0.00393
8934.2	-0.00106	8907.2	-0.000202628	8934.4	-0.00159	8934.5	-0.00833
8935.4	-0.000738845	8907.8	-0.000389726	8935.6	-0.000232445	8935.7	-0.00598
8936.6	-0.000596137	8908.4	-0.000225768	8936.8	-0.000746096	8936.9	-0.00133
8937.8	-0.00051624	8909	-0.000159513	8938	-0.00381	8938.1	0.00217
8939	-0.000567911	8909.6	-0.000393543	8939.2	-0.00273	8939.3	-0.00179
8940.2	-0.000259093	8910.2	-0.000272323	8940.4	-0.00097943	8940.5	-0.00206
8941.4	-0.000456981	8910.8	-0.000267416	8941.6	0.00355	8941.7	-0.00428
8942.6	0.000212248	8911.4	-0.000446938	8942.8	0.00592	8942.9	-0.00226
8943.8	0.000512614	8912	-9.37741e-05	8944	-0.00108	8944.1	0.0008064
8945	0.00045094	8912.6	-0.000340064	8945.2	-0.00178	8945.3	0.00285
8946.2	0.000484027	8913.2	-0.000267323	8946.4	-0.00234	8946.5	0.000389637
8947.4	0.000180071	8913.8	-0.000179248	8947.6	0.000281616	8947.7	-0.000925614
8948.6	0.000628306	8914.4	-0.000567373	8948.8	-0.00145	8948.9	0.00148
8949.8	0.00109	8915	-0.000297788	8950	0.0059	8950.1	0.000180599
8951	0.000747355	8915.6	-0.000374316	8951.2	0.000816984	8951.3	0.00111
8952.2	0.000702043	8916.2	-0.000299756	8952.4	0.001	8952.5	-0.0018
8953.4	0.00119	8916.8	-0.000275338	8953.6	0.00276	8953.7	0.00463
8954.6	0.0013	8917.4	-0.000477837	8954.8	-0.00304	8954.9	0.00528
8955.8	0.00153	8918	-0.000524637	8956	-0.00199	8956.1	0.00316
8957	0.00212	8918.6	-0.000104234	8957.2	0.00506	8957.3	0.00193
8958.2	0.00238	8919.2	-0.000650435	8958.4	0.0012	8958.5	0.00763
8959.4	0.00296	8919.8	-0.000418693	8959.6	0.00365	8959.7	0.00331
8960.6	0.00312	8920.4	-0.000358957	8960.8	0.0047	8960.9	0.0051
8961.8	0.00338	8921	-0.000357753	8962	0.0065	8962.1	0.00231
8963	0.0039	8921.6	-0.000374254	8963.2	0.00247	8963.3	0.00791
8964.2	0.00471	8922.2	-0.000613994	8964.4	0.00225	8964.5	0.01062
8965.4	0.0052	8922.8	-0.000594847	8965.6	0.00182	8965.7	0.00779
8966.6	0.00577	8923.4	-0.000407654	8966.8	0.00909	8966.9	0.00867
8967.8	0.0064	8924	-0.000367155	8968	0.00872	8968.1	0.00293
8969	0.00725	8924.6	-0.000529936	8969.2	0.0087	8969.3	0.01005
8970.2	0.00874	8925.2	-0.000407493	8970.4	0.00787	8970.5	0.01196
8971.4	0.0097	8925.8	-0.000329	8971.6	0.0076	8971.7	0.01154
8972.6	0.01138	8926.4	-0.000487678	8972.8	0.00821	8972.9	0.01577
8973.8	0.0138	8927	-0.000574566	8974	0.00448	8974.1	0.02109
8975	0.01705	8927.6	-0.000654068	8975.2	0.01931	8975.3	0.02317
8976.2	0.02121	8928.2	-0.000423019	8976.4	0.01509	8976.5	0.02716
8977.4	0.0275	8928.8	-0.000438783	8977.6	0.01756	8977.7	0.03831
8978.6	0.03763	8929.4	-0.000543317	8978.8	0.02749	8978.9	0.04708
8979.8	0.05855	8930	-0.000314242	8980	0.04147	8980.1	0.07396
8981	0.12228	8930.6	-0.000354327	8981.2	0.05314	8981.3	0.15034
8982.2	0.2775	8931.2	-0.000399082	8982.4	0.08079	8982.5	0.3697
8983.4	0.4199	8931.8	-0.000403732	8983.6	0.16869	8983.7	0.48946
8984.6	0.46752	8932.4	-0.000484287	8984.8	0.32259	8984.9	0.50654
8985.8	0.4739	8933	-0.000414277	8986	0.39029	8986.1	0.51892
8987	0.49713	8933.6	-0.000401328	8987.2	0.44927	8987.3	0.54067
8988.2	0.54225	8934.2	-0.000420384	8988.4	0.5002	8988.5	0.60013
8989.4	0.59265	8934.8	-0.000399543	8989.6	0.58167	8989.7	0.65648
8990.6	0.6506	8935.4	-0.000330822	8990.8	0.62767	8990.9	0.72103
8991.8	0.72192	8936	-0.000396304	8992	0.70223	8992.1	0.7936
8993	0.80082	8936.6	-0.000465289	8993.2	0.79273	8993.3	0.87465
8994.2	0.87532	8937.2	-0.000294244	8994.4	0.92712	8994.5	0.93259
8995.4	0.93257	8937.8	-0.000292386	8995.6	1.04766	8995.7	0.98297
8996.6	0.9608	8938.4	-0.000104422	8996.8	1.15143	8996.9	0.99793
8997.8	0.96079	8939	-0.000225876	8998	1.21303	8998.1	1.01273
8999	0.94793	8939.6	-0.000251586	8999.2	1.2347	8999.3	1.00265
9000.2	0.93391	8940.2	-0.000370521	9000.4	1.2315	9000.5	0.99579
9001.4	0.92673	8940.8	-0.000202632	9001.6	1.24971	9001.7	0.9986
9002.6	0.93193	8941.4	-0.000209674	9002.8	1.23302	9002.9	0.98981
9003.8	0.94853	8942	-0.000258402	9004	1.22182	9004.1	0.99635
9005	0.9648	8942.6	-0.000110354	9005.2	1.1817	9005.3	0.9925
9006.2	0.96984	8943.2	-0.000148461	9006.4	1.14974	9006.5	0.98426
9007.4	0.95793	8943.8	-0.000153729	9007.6	1.08334	9007.7	0.97335
9008.6	0.93973	8944.4	2.65112e-05	9008.8	1.08216	9008.9	0.97184
9009.8	0.92096	8945	-0.000190979	9010	1.05241	9010.1	0.95442
9011	0.9071	8945.6	0.000125037	9011.2	1.04749	9011.3	0.94525
9012.2	0.89531	8946.2	6.25753e-05	9012.4	1.03709	9012.5	0.94364
9013.4	0.88755	8946.8	0.000116716	9013.6	0.99436	9013.7	0.93813
9014.6	0.88531	8947.4	0.000197716	9014.8	0.97724	9014.9	0.93741
9015.8	0.88769	8948	2.88769e-05	9016	0.99235	9016.1	0.92978
9017	0.89425	8948.6	0.000173057	9017.2	0.96787	9017.3	0.94406
9018.2	0.90348	8949.2	0.000245117	9018.4	0.96594	9018.5	0.95365
9019.4	0.91332	8949.8	0.000385668	9019.6	0.94129	9019.7	0.96448
9020.6	0.92549	8950.4	0.000538647	9020.8	0.95611	9020.9	0.96725
9021.8	0.93983	8951	0.000671751	9022	0.93022	9022.1	0.9765
9023	0.95289	8951.6	0.000423728	9023.2	0.92404	9023.3	0.98067
9024.2	0.96633	8952.2	0.000426065	9024.4	0.89946	9024.5	1.00369
9025.4	0.97712	8952.8	0.000725122	9025.6	0.923	9025.7	0.99296
9026.6	0.98438	8953.4	0.000786306	9026.8	0.92117	9026.9	1.01787
9027.8	0.98907	8954	0.00091148	9028	0.90764	9028.1	1.01577
9029	0.98946	8954.6	0.000809742	9029.2	0.90674	9029.3	1.01313
9030.2	0.98568	8955.2	0.000977377	9030.4	0.90395	9030.5	1.02118
9031.4	0.97926	8955.8	0.00128	9031.6	0.92633	9031.7	1.02127
9032.6	0.97207	8956.4	0.00117	9032.8	0.93829	9032.9	0.99237
9033.8	0.96379	8957	0.00141	9034	0.94218	9034.1	1.00051
9035	0.95317	8957.6	0.00174	9035.2	0.92219	9035.3	0.99991
9036.2	0.94629	8958.2	0.00157	9036.4	0.9547	9036.5	0.99265
9037.4	0.94382	8958.8	0.00164	9037.6	0.95002	9037.7	0.98705
9038.6	0.94216	8959.4	0.00188	9038.8	0.96586	9038.9	0.9759
9039.8	0.93841	8960	0.00205	9040	0.97598	9040.1	0.98227
9041	0.93831	8960.6	0.00223	9041.2	0.99957	9041.3	0.9722
9042.2	0.94031	8961.2	0.00249	9042.4	0.99199	9042.5	0.97467
9043.4	0.94299	8961.8	0.00245	9043.6	1.00607	9043.7	0.98667
9044.6	0.94416	8962.4	0.00252	9044.8	1.01545	9044.9	0.96823
9045.8	0.94509	8963	0.00276	9046	1.03362	9046.1	0.98538
9047	0.94556	8963.6	0.0032	9047.2	1.02807	9047.3	0.98588
9048.2	0.94626	8964.2	0.00367	9048.4	1.03783	9048.5	0.99254
9049.4	0.94768	8964.8	0.00361	9049.6	1.0263	9049.7	0.98322
9050.6	0.95085	8965.4	0.00401	9050.8	1.05492	9050.9	0.98659
9051.8	0.95308	8966	0.00419	9052	1.04504	9052.1	0.98766
9053	0.95555	8966.6	0.00459	9053.2	1.0449	9053.3	0.9861
9054.2	0.95881	8967.2	0.00491	9054.4	1.05211	9054.5	0.99561
9055.4	0.9631	8967.8	0.00534	9055.6	1.03697	9055.7	0.99988
9056.6	0.96462	8968.4	0.00579	9056.8	1.05407	9056.9	1.0026
9057.8	0.96483	8969	0.0061	9058	1.05955	9058.1	0.99962
9059	0.96726	8969.6	0.00651	9059.2	1.05496	9059.3	1.00033
9060.2	0.97285	8970.2	0.00721	9060.4	1.05966	9060.5	1.00453
9061.4	0.97788	8970.8	0.00791	9061.6	1.05408	9061.7	1.00792
9062.6	0.98189	8971.4	0.00835	9062.8	1.04885	9062.9	0.99957
9063.8	0.98623	8972	0.00897	9064	1.04369	9064.1	1.00861
9065	0.98853	8972.6	0.00977	9065.2	1.04439	9065.3	1.00053
9066.2	0.99041	8973.2	0.01105	9066.4	1.0483	9066.5	1.02107
9067.4	0.99483	8973.8	0.01186	9067.6	1.05065	9067.7	1.02004
9068.6	0.998	8974.4	0.01325	9068.8	1.05805	9068.9	1.01849
9069.8	1.00289	8975	0.01463	9070	1.0398	9070.1	1.02817
9071	1.00553	8975.6	0.01631	9071.2	1.02387	9071.3	1.03162
9072.2	1.00927	8976.2	0.01826	9072.4	1.03328	9072.5	1.03133
9073.4	1.00979	8976.8	0.02054	9073.6	1.02755	9073.7	1.02794
9074.6	1.00916	8977.4	0.02347	9074.8	1.0161	9074.9	1.02313
9075.8	1.01287	8978	0.02728	9076	1.01989	9076.1	1.03204
9077	1.01264	8978.6	0.03228	9077.2	1.02468	9077.3	1.02543
9078.2	1.00799	8979.2	0.03944	9078.4	1.01706	9078.5	1.03039
9079.4	1.00539	8979.8	0.05008	9079.6	1.01427	9079.7	1.02601
9080.6	1.00311	8980.4	0.0666	9080.8	1.0053	9080.9	1.03196
9081.8	0.99892	8981	0.09648	9082	1.01315	9082.1	1.02441
9083	0.99468	8981.6	0.15568	9083.2	1.00437	9083.3	1.0173
9084.2	0.99089	8982.2	0.25185	9084.4	1.00568	9084.5	1.01848
9085.4	0.98727	8982.8	0.35704	9085.6	0.9957	9085.7	1.00789
9086.6	0.9841	8983.4	0.42803	9086.8	0.99167	9086.9	1.00264
9087.8	0.98031	8984	0.46014	9088	0.96231	9088.1	1.01562
9089	0.97594	8984.6	0.46625	9089.2	0.97454	9089.3	1.00964
9090.2	0.97307	8985.2	0.45709	9090.4	0.97857	9090.5	1.0062
9091.4	0.96814	8985.8	0.44425	9091.6	0.98977	9091.7	0.99299
9092.6	0.96708	8986.4	0.44093	9092.8	0.99525	9092.9	0.99508
9093.8	0.96666	8987	0.45259	9094	0.9879	9094.1	1.00175
9095	0.96222	8987.6	0.47572	9095.2	0.98858	9095.3	0.98204
9096.2	0.95799	8988.2	0.49974	9096.4	0.97456	9096.5	0.99403
9097.4	0.9555	8988.8	0.52158	9097.6	0.98759	9097.7	0.98354
9098.6	0.95386	8989.4	0.54243	9098.8	0.9795	9098.9	0.98185
9099.8	0.95218	8990	0.56658	9100	0.97778	9100.1	0.98316
9101	0.95036	8990.6	0.59555	9101.2	0.98184	9101.3	0.96902
9102.2	0.95169	8991.2	0.63029	9102.4	0.98498	9102.5	0.97508
9103.4	0.95081	8991.8	0.67029	9103.6	0.98376	9103.7	0.98122
9104.6	0.95071	8992.4	0.71626	9104.8	0.98346	9104.9	0.97673
9105.8	0.95529	8993	0.76614	9106	0.97881	9106.1	0.96548
9107	0.95862	8993.6	0.81556	9107.2	0.977	9107.3	0.98549
9108.2	0.96009	8994.2	0.86218	9108.4	0.98307	9108.5	0.96772
9109.4	0.96134	8994.8	0.90456	9109.6	0.97913	9109.7	0.98803
9110.6	0.96623	8995.4	0.93974	9110.8	0.99152	9110.9	0.99041
9111.8	0.96967	8996	0.96508	9112	0.99651	9112.1	0.98175
9113	0.97223	8996.6	0.97681	9113.2	0.98529	9113.3	0.9849
9114.2	0.97442	8997.2	0.97605	9114.4	0.98699	9114.5	0.99813
9115.4	0.97559	8997.8	0.96455	9115.6	0.98832	9115.7	0.99188
9116.6	0.97766	8998.4	0.94879	9116.8	0.99005	9116.9	0.98576
9117.8	0.98129	8999	0.93142	9118	0.99058	9118.1	0.99439
9119	0.98441	8999.6	0.91512	9119.2	0.99177	9119.3	1.00053
9120.2	0.98746	9000.2	0.90101	9120.4	0.98702	9120.5	1.00288
9121.4	0.98871	9000.8	0.89127	9121.6	1.00113	9121.7	0.99864
9122.6	0.99317	9001.4	0.8874	9122.8	0.98878	9122.9	0.99819
9123.8	0.99646	9002	0.88968	9124	0.99291	9124.1	1.01307
9125	0.99798	9002.6	0.8992	9125.2	0.99883	9125.3	1.01189
9126.2	1.00168	9003.2	0.91544	9126.4	0.99452	9126.5	1.02511
9127.4	1.00577	9003.8	0.93744	9127.6	0.9931	9127.7	1.00674
9128.6	1.00968	9004.4	0.96179	9128.8	0.99898	9128.9	1.02816
9129.8	1.0148	9005	0.98269
9131	1.01851	9005.6	0.99597
9132.2	1.0227	9006.2	0.99829
9133.4	1.02334	9006.8	0.99139
9134.6	1.02376	9007.4	0.97749
9135.8	1.02478	9008	0.95999
9137	1.02427	9008.6	0.94308
9138.2	1.02386	9009.2	0.92849
9139.4	1.02458	9009.8	0.91669
9140.6	1.02509	9010.4	0.90643
9141.8	1.02227	9011	0.89719
9143	1.01966	9011.6	0.887
9144.2	1.01615	9012.2	0.87753
9145.4	1.01451	9012.8	0.86911
9146.6	1.01123	9013.4	0.86284
9147.8	1.0085	9014	0.85921
9149	1.00547	9014.6	0.85837
9150.2	1.00169	9015.2	0.85959
9151.4	0.99849	9015.8	0.86187
9152.6	0.99477	9016.4	0.86513
9153.8	0.99225	9017	0.86856
9155	0.9888	9017.6	0.87326
9156.2	0.98557	9018.2	0.8789
9157.4	0.98122	9018.8	0.88487
9158.6	0.98071	9019.4	0.89296
9159.8	0.97864	9020	0.90153
9161	0.97795	9020.6	0.91074
9162.2	0.97606	9021.2	0.9204
9163.4	0.97516	9021.8	0.93018
9164.6	0.97603	9022.4	0.93941
9165.8	0.97724	9023	0.94811
9167	0.97672	9023.6	0.95661
9168.2	0.97779	9024.2	0.96505
9169.4	0.97927	9024.8	0.97335
9170.6	0.98059	9025.4	0.98112
9171.8	0.98277	9026	0.98903
9173	0.98345	9026.6	0.99595
9174.2	0.98394	9027.2	1.00172
9175.4	0.98512	9027.8	1.00639
9176.6	0.98673	9028.4	1.0087
9177.8	0.98627	9029	1.00863
9179	0.98844	9029.6	1.00581
9180.2	0.98873	9030.2	1.00129
9181.4	0.99015	9030.8	0.99515
9182.6	0.99091	9031.4	0.98707
9183.8	0.99016	9032	0.97855
9185	0.99097	9032.6	0.96996
9186.2	0.99243	9033.2	0.96121
9187.4	0.99307	9033.8	0.95217
9188.6	0.99347	9034.4	0.94377
9189.8	0.99459	9035	0.93636
9191	0.99511	9035.6	0.92935
9192.2	0.99662	9036.2	0.92383
9193.4	0.99766	9036.8	0.91954
9194.6	0.99743	9037.4	0.91607
9195.8	0.99754	9038	0.9138
9197	0.99777	9038.6	0.91235
9198.2	0.99784	9039.2	0.91129
9199.4	1.00091	9039.8	0.91133
9200.6	1.00379	9040.4	0.91212
9201.8	1.00348	9041	0.91344
9203	1.00185	9041.6	0.91591
9204.2	1.00337	9042.2	0.91809
9205.4	1.00635	9042.8	0.92097
9206.6	1.00706	9043.4	0.92386
9207.8	1.00876	9044	0.92636
9209	1.00876	9044.6	0.92905
9210.2	1.00914	9045.2	0.93005
9211.4	1.01192	9045.8	0.931
9212.6	1.01176	9046.4	0.93078
9213.8	1.01018	9047	0.93024
9215	1.01058	9047.6	0.92972
9216.2	1.01315	9048.2	0.92903
9217.4	1.01274	9048.8	0.92913
9218.6	1.01105	9049.4	0.9296
9219.8	1.01177	9050	0.93081
9221	1.01062	9050.6	0.93292
9222.2	1.00848	9051.2	0.93574
9223.4	1.00995	9051.8	0.93877
9224.6	1.01013	9052.4	0.94217
9225.8	1.00838	9053	0.945
9227	1.00778	9053.6	0.9475
9228.2	1.00699	9054.2	0.94961
9229.4	1.00457	9054.8	0.95093
9230.6	1.0037	9055.4	0.95123
9231.8	1.00438	9056	0.95149
9233	1.00084	9056.6	0.95205
9234.2	1.00021	9057.2	0.95237
9235.4	1.00062	9057.8	0.9531
9236.6	1.00072	9058.4	0.95447
9237.8	0.9981	9059	0.95643
9239	0.99821	9059.6	0.95922
9240.2	0.99952	9060.2	0.96161
9241.4	0.99653	9060.8	0.9654
9242.6	0.99503	9061.4	0.96945
9243.8	0.99299	9062	0.97333
9245	0.99173	9062.6	0.97694
9246.2	0.99216	9063.2	0.98029
9247.4	0.99359	9063.8	0.98339
9248.6	0.993	9064.4	0.98594
9249.8	0.99154	9065	0.98854
9251	0.99154	9065.6	0.99047
9252.2	0.99034	9066.2	0.99274
9253.4	0.98969	9066.8	0.99474
9254.6	0.9909	9067.4	0.99708
9255.8	0.99263	9068	0.99962
9257	0.99374	9068.6	1.00224
9258.2	0.9931	9069.2	1.00494
9259.4	0.99343	9069.8	1.00761
9260.6	0.99367	9070.4	1.01112
9261.8	0.99321	9071	1.01419
9263	0.99367	9071.6	1.0179
9264.2	0.99369	9072.2	1.02129
9265.4	0.99432	9072.8	1.02473
9266.6	0.994	9073.4	1.02773
9267.8	0.99293	9074	1.02969
9269	0.99401	9074.6	1.03127
9270.2	0.99346	9075.2	1.03262
9271.4	0.99568	9075.8	1.03264
9272.6	0.99672	9076.4	1.03199
9273.8	0.99595	9077	1.03049
9275	0.99654	9077.6	1.02832
9276.2	0.99747	9078.2	1.0253
9277.4	0.99687	9078.8	1.02198
9278.6	0.99712	9079.4	1.01767
9279.8	0.99839	9080	1.0138
9281	0.99868	9080.6	1.00874
9282.2	0.99832	9081.2	1.00379
9283.4	0.9998	9081.8	0.9993
9284.6	0.99911	9082.4	0.99415
9285.8	0.99886	9083	0.98983
9287	0.99913	9083.6	0.98587
9288.2	0.99858	9084.2	0.98189
9289.4	0.99976	9084.8	0.97806
9290.6	1.00109	9085.4	0.97433
9291.8	1.00205	9086	0.97085
9293	1.0036	9086.6	0.96738
9294.2	1.00312	9087.2	0.96447
9295.4	1.00376	9087.8	0.96112
9296.6	1.0041	9088.4	0.95855
9297.8	1.00367	9089	0.95617
9299	1.00416	9089.6	0.95468
9300.2	1.0043	9090.2	0.95354
9301.4	1.00464	9090.8	0.95268
9302.6	1.00421	9091.4	0.95187
9303.8	1.00472	9092	0.95101
9305	1.00499	9092.6	0.94984
9306.2	1.00537	9093.2	0.94811
9307.4	1.00449	9093.8	0.94555
9308.6	1.0028	9094.4	0.94313
9309.8	1.0033	9095	0.94014
9311	1.00336	9095.6	0.93683
9312.2	1.00374	9096.2	0.93289
9313.4	1.00471	9096.8	0.92972
9314.6	1.00329	9097.4	0.92613
9315.8	1.00268	9098	0.92249
9317	1.00406	9098.6	0.91943
9318.2	1.00312	9099.2	0.91669
9319.4	1.00195	9099.8	0.91456
9320.6	1.00275	9100.4	0.91338
9321.8	1.00303	9101	0.91268
9323	1.00198	9101.6	0.91209
9324.2	1.00363	9102.2	0.91234
9325.4	1.00564	9102.8	0.91324
9326.6	1.0047	9103.4	0.91481
9327.8	1.00194	9104	0.91707
9329	1.00155	9104.6	0.9193
9330.2	1.00325	9105.2	0.92238
9331.4	1.00413	9105.8	0.92583
9332.6	1.00221	9106.4	0.92941
9333.8	1.00121	9107	0.93307
9335	1.00008	9107.6	0.93728
9336.2	1.00058	9108.2	0.9414
9337.4	1.0017	9108.8	0.9452
9338.6	1.00067	9109.4	0.94948
9339.8	0.9999	9110	0.95304
9341	1.00154	9110.6	0.95671
9342.2	1.00084	9111.2	0.96019
9343.4	1.00099	9111.8	0.96355
9344.6	1.00137	9112.4	0.96652
9345.8	1.00157	9113	0.96963
9347	0.9988	9113.6	0.9718
9348.2	0.99868	9114.2	0.97405
9349.4	1.00042	9114.8	0.97621
9350.6	1.00011	9115.4	0.97797
9351.8	1.00086	9116	0.97916
9353	0.99937	9116.6	0.98041
9354.2	0.99755	9117.2	0.98059
9355.4	1	9117.8	0.98073
9356.6	0.99942	9118.4	0.98141
9357.8	0.99823	9119	0.98149
9359	0.99838	9119.6	0.9816
9360.2	0.99893	9120.2	0.98186
9361.4	1.00108	9120.8	0.98228
9362.6	0.99965	9121.4	0.98227
9363.8	0.99843	9122	0.98295
9365	0.99935	9122.6	0.98442
9366.2	0.99916	9123.2	0.98545
9367.4	0.99852	9123.8	0.98691
9368.6	1.0001	9124.4	0.98939
9369.8	0.99929	9125	0.99264
9371	0.9983	9125.6	0.99633
9372.2	1.00043	9126.2	1.00075
9373.4	0.99937	9126.8	1.00533
9374.6	0.99912	9127.4	1.01077
9375.8	0.99947	9128	1.01626
9377	0.99997	9128.6	1.02188
9378.2	1.00036	9129.2	1.02789
9379.4	1.00004	9129.8	1.03412
9380.6	0.99966	9130.4	1.03967
9381.8	1.00041	9131	1.04465
9383	1.00159	9131.6	1.04917
9384.2	1.00201	9132.2	1.05293
9385.4	1.0001	9132.8	1.05644
9386.6	1.00038	9133.4	1.05886
9387.8	1.00222	9134	1.0606
9389	1.00237	9134.6	1.06188
9390.2	1.0011	9135.2	1.06228
9391.4	1.00211	9135.8	1.06286
9392.6	1.00225	9136.4	1.06255
9393.8	1.00026	9137	1.06169
9395	1.00054	9137.6	1.06058
9396.2	1.00207	9138.2	1.05956
9397.4	1.0029	9138.8	1.05826
9398.6	1.00215	9139.4	1.0569
9399.8	1.00262	9140	1.05511
9401	1.00096	9140.6	1.05368
9402.2	1.00138	9141.2	1.05186
9403.4	1.00461	9141.8	1.04965
9404.6	1.00517	9142.4	1.04746
9405.8	1.00465	9143	1.0448
9407	1.00388	9143.6	1.04218
9408.2	1.00359	9144.2	1.03943
9409.4	1.00356	9144.8	1.03618
9410.6	1.00415	9145.4	1.03247
9411.8	1.00203	9146	1.0287
9413	1.00187	9146.6	1.0251
9414.2	1.00175	9147.2	1.0208
9415.4	1.00293	9147.8	1.01632
9416.6	1.00282	9148.4	1.01154
9417.8	1.00073	9149	1.00709
9419	1.00164	9149.6	1.00191
9420.2	1.00295	9150.2	0.99716
9421.4	1.00282	9150.8	0.99216
9422.6	1.00313	9151.4	0.98735
9423.8	1.00263	9152	0.9821
9425	1.00227	9152.6	0.97709
9426.2	1.00178	9153.2	0.97191
9427.4	1.00205	9153.8	0.96662
9428.6	1.00208	9154.4	0.96181
9429.8	1.00257	9155	0.95634
9431	1.00278	9155.6	0.95131
9432.2	1.00039	9156.2	0.94669
9433.4	1.00052	9156.8	0.94188
9434.6	1.00151	9157.4	0.93754
9435.8	1.00069	9158	0.93333
9437	1.00073	9158.6	0.9297
9438.2	1.00295	9159.2	0.92611
9439.4	1.00283	9159.8	0.92309
9440.6	1.00219	9160.4	0.92072
9441.8	1.0011	9161	0.91898
9443	0.99985	9161.6	0.9178
9444.2	1.0008	9162.2	0.91742
9445.4	1.00056	9162.8	0.91756
9446.6	1.00115	9163.4	0.91812
9447.8	0.99946	9164	0.91927
9449	0.99907	9164.6	0.92127
9450.2	1.00165	9165.2	0.92351
9451.4	1.00191	9165.8	0.92671
9452.6	1.00095	9166.4	0.9301
9453.8	0.99916	9167	0.93383
9455	0.99868	9167.6	0.93772
9456.2	0.99852	9168.2	0.94232
9457.4	0.99809	9168.8	0.94709
9458.6	0.99974	9169.4	0.95168
9459.8	1.0001	9170	0.95614
9461	0.99917	9170.6	0.96104
9462.2	0.99794	9171.2	0.96594
9463.4	0.99756	9171.8	0.96997
9464.6	0.99837	9172.4	0.97427
9465.8	0.99834	9173	0.97801
9467	0.99823	9173.6	0.9819
9468.2	0.99705	9174.2	0.98511
9469.4	0.99664	9174.8	0.98787
9470.6	0.99867	9175.4	0.99047
9471.8	1.00039	9176	0.99278
9473	1.00011	9176.6	0.99468
9474.2	0.99778	9177.2	0.9964
9475.4	0.99757	9177.8	0.99801
9476.6	0.99906	9178.4	0.99934
9477.8	0.99816	9179	0.99992
9479	0.99707	9179.6	1.00066
9480.2	1.00048	9180.2	1.00114
9481.4	1.00042	9180.8	1.0014
9482.6	0.9982	9181.4	1.00164
9483.8	0.99937	9182	1.00157
9485	0.99827	9182.6	1.00128
9486.2	0.99743	9183.2	1.00078
9487.4	0.9982	9183.8	1.00049
9488.6	0.99887	9184.4	1.00011
9489.8	0.99782	9185	0.9995
9491	0.99784	9185.6	0.99884
9492.2	0.99803	9186.2	0.99862
9493.4	0.9994	9186.8	0.99834
9494.6	0.99962	9187.4	0.9985
9495.8	0.99932	9188	0.99833
9497	0.99952	9188.6	0.99852
9498.2	0.99862	9189.2	0.99819
9499.4	0.99876	9189.8	0.99825
9500.6	0.99819	9190.4	0.99846
9501.8	0.99854	9191	0.99823
9503	0.99973	9191.6	0.99821
9504.2	1.0008	9192.2	0.99829
9505.4	1.00082	9192.8	0.99828
9506.6	1.00062	9193.4	0.99815
9507.8	0.99898	9194	0.99809
9509	0.99778	9194.6	0.9978
9510.2	0.99747	9195.2	0.99736
9511.4	0.99799	9195.8	0.99671
9512.6	1.00008	9196.4	0.99635
9513.8	0.99979	9197	0.99594
9515	1.00083	9197.6	0.99533
9516.2	0.99868	9198.2	0.99462
9517.4	0.99754	9198.8	0.99421
9518.6	0.99792	9199.4	0.9942
9519.8	0.99713	9200	0.99436
9521	0.99767	9200.6	0.99475
9522.2	1	9201.2	0.99533
9523.4	0.99989	9201.8	0.99657
9524.6	0.99962	9202.4	0.99799
9525.8	1.00002	9203	0.99939
9527	0.99995	9203.6	1.00146
9528.2	1.00034	9204.2	1.00394
9529.4	1	9204.8	1.00679
9530.6	0.99869	9205.4	1.00967
9531.8	1.00037	9206	1.01273
9533	1.00025	9206.6	1.01584
9534.2	0.99965	9207.2	1.0186
9535.4	1.00249	9207.8	1.02171
9536.6	1.00248	9208.4	1.0243
9537.8	1.00057	9209	1.02703
9539	0.99973	9209.6	1.02965
9540.2	1.00026	9210.2	1.03161
9541.4	1.00071	9210.8	1.03365
9542.6	0.99604	9211.4	1.03458
9543.8	0.99565	9212	1.03586
9545	0.99742	9212.6	1.03688
		9213.2	1.03739
		9213.8	1.03792
		9214.4	1.03809
		9215	1.03827
		9215.6	1.03833
		9216.2	1.0383
		9216.8	1.03816
		9217.4	1.03753
		9218	1.03704
		9218.6	1.03657
		9219.2	1.03581
		9219.8	1.03539
		9220.4	1.03442
		9221	1.03315
		9221.6	1.03213
		9222.2	1.03086
		9222.8	1.02981
		9223.4	1.02772
		9224	1.02612
		9224.6	1.02416
		9225.2	1.02222
		9225.8	1.01973
		9226.4	1.01789
		9227	1.0154
		9227.6	1.01318
		9228.2	1.01058
		9228.8	1.0079
		9229.4	1.00541
		9230	1.00284
		9230.6	1.00028
		9231.2	0.99766
		9231.8	0.99516
		9232.4	0.99316
		9233	0.99081
		9233.6	0.98855
		9234.2	0.98607
		9234.8	0.98396
		9235.4	0.98188
		9236	0.98015
		9236.6	0.97847
		9237.2	0.97667
		9237.8	0.97549
		9238.4	0.97411
		9239	0.97282
		9239.6	0.97197
		9240.2	0.97121
		9240.8	0.97061
		9241.4	0.97035
		9242	0.97011
		9242.6	0.97028
		9243.2	0.97037
		9243.8	0.97056
		9244.4	0.97115
		9245	0.97149
		9245.6	0.9721
		9246.2	0.9729
		9246.8	0.97345
		9247.4	0.97383
		9248	0.97458
		9248.6	0.97526
		9249.2	0.97613
		9249.8	0.97651
		9250.4	0.97702
		9251	0.97749
		9251.6	0.97774
		9252.2	0.97811
		9252.8	0.97837
		9253.4	0.97846
		9254	0.97869
		9254.6	0.97941
		9255.2	0.97939
		9255.8	0.98013
		9256.4	0.98058
		9257	0.98104
		9257.6	0.98132
		9258.2	0.98194
		9258.8	0.98244
		9259.4	0.983
		9260	0.98344
		9260.6	0.98371
		9261.2	0.9841
		9261.8	0.98471
		9262.4	0.98525
		9263	0.98575
		9263.6	0.98671
		9264.2	0.98744
		9264.8	0.98805
		9265.4	0.98871
		9266	0.9897
		9266.6	0.99039
		9267.2	0.99132
		9267.8	0.99214
		9268.4	0.99318
		9269	0.99396
		9269.6	0.99472
		9270.2	0.99553
		9270.8	0.99626
		9271.4	0.99738
		9272	0.99819
		9272.6	0.99909
		9273.2	1.00014
		9273.8	1.00031
		9274.4	1.00133
		9275	1.00183
		9275.6	1.00257
		9276.2	1.00337
		9276.8	1.00428
		9277.4	1.00478
		9278	1.00506
		9278.6	1.00585
		9279.2	1.00644
		9279.8	1.00693
		9280.4	1.00706
		9281	1.00761
		9281.6	1.00805
		9282.2	1.00835
		9282.8	1.00896
		9283.4	1.00944
		9284	1.01006
		9284.6	1.01048
		9285.2	1.01092
		9285.8	1.01131
		9286.4	1.01158
		9287	1.0121
		9287.6	1.0128
		9288.2	1.01321
		9288.8	1.01371
		9289.4	1.01403
		9290	1.01443
		9290.6	1.01509
		9291.2	1.01526
		9291.8	1.01568
		9292.4	1.01626
		9293	1.01627
		9293.6	1.01681
		9294.2	1.0169
		9294.8	1.01766
		9295.4	1.01803
		9296	1.01834
		9296.6	1.01865
		9297.2	1.01907
		9297.8	1.01937
		9298.4	1.01987
		9299	1.01994
		9299.6	1.01992
		9300.2	1.02036
		9300.8	1.02043
		9301.4	1.02037
		9302	1.02023
		9302.6	1.01984
		9303.2	1.01953
		9303.8	1.01923
		9304.4	1.01895
		9305	1.0184
		9305.6	1.01784
		9306.2	1.01714
		9306.8	1.0167
		9307.4	1.01595
		9308	1.01526
		9308.6	1.01447
		9309.2	1.01397
		9309.8	1.01299
		9310.4	1.01284
		9311	1.01198
		9311.6	1.01107
		9312.2	1.01012
		9312.8	1.00971
		9313.4	1.00877
		9314	1.0078
		9314.6	1.00744
		9315.2	1.00651
		9315.8	1.00558
		9316.4	1.00504
		9317	1.00418
		9317.6	1.00387
		9318.2	1.00305
		9318.8	1.00207
		9319.4	1.00125
		9320	1.00068
		9320.6	1.00029
		9321.2	0.99979
		9321.8	0.99929
		9322.4	0.9991
		9323	0.99874
		9323.6	0.99831
		9324.2	0.99818
		9324.8	0.99806
		9325.4	0.99813
		9326	0.99804
		9326.6	0.9981
		9327.2	0.99817
		9327.8	0.99804
		9328.4	0.99795
		9329	0.99798
		9329.6	0.99835
		9330.2	0.99842
		9330.8	0.99865
		9331.4	0.99855
		9332	0.99855
		9332.6	0.99839
		9333.2	0.99836
		9333.8	0.99816
		9334.4	0.99773
		9335	0.9977
		9335.6	0.9975
		9336.2	0.99723
		9336.8	0.99692
		9337.4	0.99656
		9338	0.99598
		9338.6	0.99538
		9339.2	0.99458
		9339.8	0.99429
		9340.4	0.99355
		9341	0.99258
		9341.6	0.99247
		9342.2	0.99172
		9342.8	0.99091
		9343.4	0.99035
		9344	0.99001
		9344.6	0.98959
		9345.2	0.98933
		9345.8	0.98879
		9346.4	0.98842
		9347	0.98837
		9347.6	0.98872
		9348.2	0.98859
		9348.8	0.98887
		9349.4	0.98893
		9350	0.98906
		9350.6	0.98938
		9351.2	0.98997
		9351.8	0.99038
		9352.4	0.99043
		9353	0.99085
		9353.6	0.99143
		9354.2	0.99185
		9354.8	0.99205
		9355.4	0.99251
		9356	0.99261
		9356.6	0.99268
		9357.2	0.99283
		9357.8	0.99328
		9358.4	0.9934
		9359	0.99367
		9359.6	0.99364
		9360.2	0.99395
		9360.8	0.99416
		9361.4	0.99424
		9362	0.99474
		9362.6	0.99512
		9363.2	0.99555
		9363.8	0.99561
		9364.4	0.99592
		9365	0.99664
		9365.6	0.99677
		9366.2	0.99699
		9366.8	0.99747
		9367.4	0.99757
		9368	0.99779
		9368.6	0.99832
		9369.2	0.99867
		9369.8	0.99888
		9370.4	0.99908
		9371	0.99951
		9371.6	0.99977
		9372.2	0.99999
		9372.8	1.00049
		9373.4	1.0009
		9374	1.0012
		9374.6	1.00145
		9375.2	1.00172
		9375.8	1.0022
		9376.4	1.00252
		9377	1.00295
		9377.6	1.00325
		9378.2	1.00354
		9378.8	1.00385
		9379.4	1.00404
		9380	1.00408
		9380.6	1.00451
		9381.2	1.00494
		9381.8	1.00507
		9382.4	1.00519
		9383	1.00566
		9383.6	1.00571
		9384.2	1.00596
		9384.8	1.00646
		9385.4	1.00676
		9386	1.0068
		9386.6	1.00708
		9387.2	1.00741
		9387.8	1.00757
		9388.4	1.0079
		9389	1.00788
		9389.6	1.00812
		9390.2	1.00858
		9390.8	1.00854
		9391.4	1.00864
		9392	1.00904
		9392.6	1.00917
		9393.2	1.00923
		9393.8	1.00953
		9394.4	1.00983
		9395	1.00994
		9395.6	1.00971
		9396.2	1.00986
		9396.8	1.01009
		9397.4	1.01011
		9398	1.01034
		9398.6	1.01024
		9399.2	1.01037
		9399.8	1.01052
		9400.4	1.01071
		9401	1.01066
		9401.6	1.01065
		9402.2	1.01056
		9402.8	1.01048
		9403.4	1.01029
		9404	1.01025
		9404.6	1.01004
		9405.2	1.00996
		9405.8	1.00975
		9406.4	1.00973
		9407	1.00961
		9407.6	1.00924
		9408.2	1.00895
		9408.8	1.00883
		9409.4	1.00845
		9410	1.00835
		9410.6	1.00776
		9411.2	1.00743
		9411.8	1.00745
		9412.4	1.00709
		9413	1.00657
		9413.6	1.00628
		9414.2	1.00589
		9414.8	1.00552
		9415.4	1.00493
		9416	1.00439
		9416.6	1.0042
		9417.2	1.00399
		9417.8	1.00318
		9418.4	1.00303
		9419	1.00273
		9419.6	1.00225
		9420.2	1.00183
		9420.8	1.00175
		9421.4	1.00129
		9422	1.00123
		9422.6	1.00085
		9423.2	1.00044
		9423.8	1.00047
		9424.4	1.00019
		9425	1.00007
		9425.6	1.00011
		9426.2	0.99974
		9426.8	0.99979
		9427.4	0.99963
		9428	0.99973
		9428.6	0.99985
		9429.2	0.9997
		9429.8	0.99946
		9430.4	0.99971
		9431	0.9995
		9431.6	1
		9432.2	0.99983
		9432.8	1.00007
		9433.4	1.00024
		9434	1.00012
		9434.6	1.00012
		9435.2	1.00028
		9435.8	1.00023
		9436.4	1.00032
		9437	1.00033
		9437.6	1.00045
		9438.2	1.00024
		9438.8	1.00012
		9439.4	1.00015
		9440	1.00051
		9440.6	1.00006
		9441.2	1.00016
		9441.8	0.9999
		9442.4	0.99988
		9443	0.99979
		9443.6	0.99975
		9444.2	0.9997
		9444.8	0.99958
		9445.4	0.99966
		9446	0.99935
		9446.6	0.99924
		9447.2	0.99919
		9447.8	0.99924
		9448.4	0.9989
		9449	0.99864
		9449.6	0.99857
		9450.2	0.99828
		9450.8	0.99809
		9451.4	0.99815
		9452	0.99781
		9452.6	0.99765
		9453.2	0.99745
		9453.8	0.99709
		9454.4	0.99686
		9455	0.99662
		9455.6	0.99655
		9456.2	0.99625
		9456.8	0.99615
		9457.4	0.99618
		9458	0.99595
		9458.6	0.99591
		9459.2	0.99581
		9459.8	0.99578
		9460.4	0.9957
		9461	0.99561
		9461.6	0.99558
		9462.2	0.99557
		9462.8	0.9956
		9463.4	0.99559
		9464	0.99548
		9464.6	0.99544
		9465.2	0.99572
		9465.8	0.99566
		9466.4	0.9957
		9467	0.99582
		9467.6	0.99577
		9468.2	0.99574
		9468.8	0.9957
		9469.4	0.99571
		9470	0.99549
		9470.6	0.99562
		9471.2	0.99529
		9471.8	0.99521
		9472.4	0.99538
		9473	0.99543
		9473.6	0.99551
		9474.2	0.99527
		9474.8	0.99532
		9475.4	0.99527
		9476	0.99514
		9476.6	0.99521
		9477.2	0.99527
		9477.8	0.99518
		9478.4	0.99538
		9479	0.99539
		9479.6	0.99559
		9480.2	0.99576
		9480.8	0.99561
		9481.4	0.9955
		9482	0.99603
		9482.6	0.99619
		9483.2	0.99622
		9483.8	0.99596
		9484.4	0.99617
		9485	0.99642
		9485.6	0.9966
		9486.2	0.99677
		9486.8	0.99682
		9487.4	0.99714
		9488	0.99718
		9488.6	0.99738
		9489.2	0.99721
		9489.8	0.99763
		9490.4	0.99761
		9491	0.99795
		9491.6	0.99834
		9492.2	0.99839
		9492.8	0.99854
		9493.4	0.99848
		9494	0.99878
		9494.6	0.99904
		9495.2	0.99916
		9495.8	0.99924
		9496.4	0.99966
		9497	0.99975
		9497.6	0.99981
		9498.2	1.00016
		9498.8	1.00031
		9499.4	1.00033
		9500	1.00036
		9500.6	1.00076
		9501.2	1.0009
		9501.8	1.00099
		9502.4	1.00125
		9503	1.00117
		9503.6	1.00124
		9504.2	1.00134
		9504.8	1.00149
		9505.4	1.00186
		9506	1.00185
		9506.6	1.00193
		9507.2	1.00208
		9507.8	1.00219
		9508.4	1.00244
		9509	1.00255
		9509.6	1.00242
		9510.2	1.00249
		9510.8	1.0028
		9511.4	1.00283
		9512	1.00295
		9512.6	1.00316
		9513.2	1.00333
		9513.8	1.00308
		9514.4	1.00332
		9515	1.0031
		9515.6	1.00272
		9516.2	1.00288
		9516.8	1.0029
		9517.4	1.00275
		9518	1.00263
		9518.6	1.00253
		9519.2	1.00267
		9519.8	1.00236
		9520.4	1.0023
		9521	1.00208
		9521.6	1.00198
		9522.2	1.00205
		9522.8	1.0017
		9523.4	1.00164
		9524	1.00131
		9524.6	1.00111
		9525.2	1.00056
		9525.8	1.00045
		9526.4	1.0004
		9527	1.00011
		9527.6	1.00007
		9528.2	0.99965
		9528.8	0.99922
		9529.4	0.99902
		9530	0.9989
		9530.6	0.99877
		9531.2	0.99853
		9531.8	0.99839
		9532.4	0.99801
		9533	0.99762
		9533.6	0.99744
		9534.2	0.99731
		9534.8	0.99737
		9535.4	0.99728
		9536	0.99722
		9536.6	0.9971
		9537.2	0.99663
		9537.8	0.9967
		9538.4	0.99644
		9539	0.99624
		9539.6	0.99596
		9540.2	0.99625
		9540.8	0.99619
		9541.4	0.99569
		9542	0.99564
		9542.6	0.9957
		9543.2	0.99569
		9543.8	0.99572
		9544.4	0.99563
		9545	0.99564

## Sheet: Fig. 4a (4)
Cu-ZrOx		Cu_foil		Cu-ZnZrOx-CO2+H2, 30 min		Cu-ZnZrOx-CO2+H2, 300 min
E (eV)	Normalized Intesity (a.u.)	E (eV)	Normalized Intesity (a.u.)	E (eV)	Normalized Intesity (a.u.)	E (eV)	Normalized Intesity (a.u.)
8880.2	0.00165	8880.2	0.00069142	8880.5	0.00996	8880.2	0.00599
8881.4	0.00112	8880.8	0.000635862	8881.7	0.000366926	8881.4	0.00492
8882.6	0.000900331	8881.4	0.000692919	8882.9	0.00594	8882.6	0.00358
8883.8	0.000898439	8882	0.000806424	8884.1	0.0011	8883.8	0.00209
8885	0.000852218	8882.6	0.0007569	8885.3	0.000858345	8885	0.00129
8886.2	0.000909163	8883.2	0.000727704	8886.5	0.00201	8886.2	0.00123
8887.4	0.000707206	8883.8	0.000556036	8887.7	-0.0031	8887.4	0.00147
8888.6	0.000470035	8884.4	0.000648718	8888.9	0.00249	8888.6	0.000693212
8889.8	0.000536149	8885	0.000532088	8890.1	0.00389	8889.8	0.00226
8891	0.000955895	8885.6	0.000465248	8891.3	0.00422	8891	0.0014
8892.2	0.000723115	8886.2	0.000369946	8892.5	-0.00319	8892.2	0.0013
8893.4	8.36436e-05	8886.8	0.000310457	8893.7	-0.00347	8893.4	0.000583408
8894.6	3.60848e-05	8887.4	0.000413756	8894.9	-0.00405	8894.6	0.000154139
8895.8	-0.000114461	8888	0.000397402	8896.1	-0.00483	8895.8	3.62586e-05
8897	-0.000426205	8888.6	0.000319156	8897.3	0.00332	8897	0.0023
8898.2	5.82758e-05	8889.2	0.000551376	8898.5	-0.00146	8898.2	0.0015
8899.4	0.000122679	8889.8	0.000425166	8899.7	0.00606	8899.4	-0.00080796
8900.6	-0.000111516	8890.4	0.000475532	8900.9	0.00299	8900.6	0.000817757
8901.8	0.000206525	8891	0.000344845	8902.1	0.00222	8901.8	-0.00059261
8903	3.27706e-05	8891.6	0.000156236	8903.3	-0.00271	8903	0.000245394
8904.2	-0.000327852	8892.2	0.000279409	8904.5	-0.00432	8904.2	-0.000583203
8905.4	-0.00024984	8892.8	9.40563e-06	8905.7	0.0011	8905.4	-0.0031
8906.6	-0.000379865	8893.4	0.000240187	8906.9	0.00427	8906.6	-0.00193
8907.8	-0.000630678	8894	6.67277e-05	8908.1	-0.0011	8907.8	-0.00206
8909	-0.000579564	8894.6	0.000114485	8909.3	-0.000906705	8909	-0.00303
8910.2	-4.81705e-05	8895.2	-1.2835e-05	8910.5	0.0056	8910.2	-0.000968863
8911.4	1.04642e-05	8895.8	8.49515e-06	8911.7	-0.00677	8911.4	-0.00177
8912.6	-3.10472e-05	8896.4	0.000204514	8912.9	-0.000935285	8912.6	-0.00285
8913.8	-0.000864224	8897	-2.20108e-05	8914.1	0.00212	8913.8	-0.00127
8915	-0.000791687	8897.6	-6.18803e-05	8915.3	-0.00083546	8915	-0.00204
8916.2	-0.000443687	8898.2	2.60056e-05	8916.5	-0.00487	8916.2	-0.00211
8917.4	-0.000505132	8898.8	-3.87242e-05	8917.7	0.0032	8917.4	-0.00136
8918.6	-0.0002267	8899.4	0.000116888	8918.9	-0.00376	8918.6	-0.002
8919.8	-0.000698782	8900	2.37168e-05	8920.1	-0.00439	8919.8	-0.00213
8921	-0.000844572	8900.6	5.58953e-05	8921.3	-0.00254	8921	-0.00153
8922.2	-0.000656518	8901.2	-0.00010059	8922.5	-0.00502	8922.2	-0.00129
8923.4	-0.0011	8901.8	-4.48631e-05	8923.7	-0.00466	8923.4	-0.00248
8924.6	-0.00103	8902.4	-0.000173819	8924.9	-0.00344	8924.6	-0.00154
8925.8	-0.00092323	8903	1.95781e-05	8926.1	0.00206	8925.8	-0.00119
8927	-0.000798248	8903.6	-0.000176779	8927.3	0.0045	8927	-0.00239
8928.2	-0.00081568	8904.2	-8.44582e-05	8928.5	-0.00458	8928.2	-0.00234
8929.4	-0.000878703	8904.8	-0.000186261	8929.7	-0.000880717	8929.4	-0.00239
8930.6	-0.000671214	8905.4	-0.000161565	8930.9	-0.00663	8930.6	-0.000675775
8931.8	-0.000524267	8906	-0.000386396	8932.1	0.000529403	8931.8	-0.000914326
8933	-0.000889395	8906.6	-0.00023972	8933.3	-0.00393	8933	-0.00202
8934.2	-0.00106	8907.2	-0.000202628	8934.5	-0.00833	8934.2	-0.000812569
8935.4	-0.000738845	8907.8	-0.000389726	8935.7	-0.00598	8935.4	0.00137
8936.6	-0.000596137	8908.4	-0.000225768	8936.9	-0.00133	8936.6	-0.00104
8937.8	-0.00051624	8909	-0.000159513	8938.1	0.00217	8937.8	-0.00118
8939	-0.000567911	8909.6	-0.000393543	8939.3	-0.00179	8939	0.00020643
8940.2	-0.000259093	8910.2	-0.000272323	8940.5	-0.00206	8940.2	0.00119
8941.4	-0.000456981	8910.8	-0.000267416	8941.7	-0.00428	8941.4	0.00125
8942.6	0.000212248	8911.4	-0.000446938	8942.9	-0.00226	8942.6	-0.000723494
8943.8	0.000512614	8912	-9.37741e-05	8944.1	0.0008064	8943.8	-0.000107013
8945	0.00045094	8912.6	-0.000340064	8945.3	0.00285	8945	0.00212
8946.2	0.000484027	8913.2	-0.000267323	8946.5	0.000389637	8946.2	-0.0021
8947.4	0.000180071	8913.8	-0.000179248	8947.7	-0.000925614	8947.4	0.00154
8948.6	0.000628306	8914.4	-0.000567373	8948.9	0.00148	8948.6	0.00117
8949.8	0.00109	8915	-0.000297788	8950.1	0.000180599	8949.8	0.00222
8951	0.000747355	8915.6	-0.000374316	8951.3	0.00111	8951	0.0023
8952.2	0.000702043	8916.2	-0.000299756	8952.5	-0.0018	8952.2	0.00105
8953.4	0.00119	8916.8	-0.000275338	8953.7	0.00463	8953.4	0.00207
8954.6	0.0013	8917.4	-0.000477837	8954.9	0.00528	8954.6	0.00452
8955.8	0.00153	8918	-0.000524637	8956.1	0.00316	8955.8	0.00392
8957	0.00212	8918.6	-0.000104234	8957.3	0.00193	8957	0.00253
8958.2	0.00238	8919.2	-0.000650435	8958.5	0.00763	8958.2	0.00431
8959.4	0.00296	8919.8	-0.000418693	8959.7	0.00331	8959.4	0.0044
8960.6	0.00312	8920.4	-0.000358957	8960.9	0.0051	8960.6	0.00568
8961.8	0.00338	8921	-0.000357753	8962.1	0.00231	8961.8	0.00643
8963	0.0039	8921.6	-0.000374254	8963.3	0.00791	8963	0.00458
8964.2	0.00471	8922.2	-0.000613994	8964.5	0.01062	8964.2	0.00714
8965.4	0.0052	8922.8	-0.000594847	8965.7	0.00779	8965.4	0.00798
8966.6	0.00577	8923.4	-0.000407654	8966.9	0.00867	8966.6	0.00933
8967.8	0.0064	8924	-0.000367155	8968.1	0.00293	8967.8	0.00892
8969	0.00725	8924.6	-0.000529936	8969.3	0.01005	8969	0.01159
8970.2	0.00874	8925.2	-0.000407493	8970.5	0.01196	8970.2	0.01248
8971.4	0.0097	8925.8	-0.000329	8971.7	0.01154	8971.4	0.01453
8972.6	0.01138	8926.4	-0.000487678	8972.9	0.01577	8972.6	0.01471
8973.8	0.0138	8927	-0.000574566	8974.1	0.02109	8973.8	0.01913
8975	0.01705	8927.6	-0.000654068	8975.3	0.02317	8975	0.02065
8976.2	0.02121	8928.2	-0.000423019	8976.5	0.02716	8976.2	0.0264
8977.4	0.0275	8928.8	-0.000438783	8977.7	0.03831	8977.4	0.03304
8978.6	0.03763	8929.4	-0.000543317	8978.9	0.04708	8978.6	0.04324
8979.8	0.05855	8930	-0.000314242	8980.1	0.07396	8979.8	0.06316
8981	0.12228	8930.6	-0.000354327	8981.3	0.15034	8981	0.12636
8982.2	0.2775	8931.2	-0.000399082	8982.5	0.3697	8982.2	0.28962
8983.4	0.4199	8931.8	-0.000403732	8983.7	0.48946	8983.4	0.43607
8984.6	0.46752	8932.4	-0.000484287	8984.9	0.50654	8984.6	0.47818
8985.8	0.4739	8933	-0.000414277	8986.1	0.51892	8985.8	0.48683
8987	0.49713	8933.6	-0.000401328	8987.3	0.54067	8987	0.50793
8988.2	0.54225	8934.2	-0.000420384	8988.5	0.60013	8988.2	0.55577
8989.4	0.59265	8934.8	-0.000399543	8989.7	0.65648	8989.4	0.61202
8990.6	0.6506	8935.4	-0.000330822	8990.9	0.72103	8990.6	0.6667
8991.8	0.72192	8936	-0.000396304	8992.1	0.7936	8991.8	0.73151
8993	0.80082	8936.6	-0.000465289	8993.3	0.87465	8993	0.80835
8994.2	0.87532	8937.2	-0.000294244	8994.5	0.93259	8994.2	0.87801
8995.4	0.93257	8937.8	-0.000292386	8995.7	0.98297	8995.4	0.93186
8996.6	0.9608	8938.4	-0.000104422	8996.9	0.99793	8996.6	0.96438
8997.8	0.96079	8939	-0.000225876	8998.1	1.01273	8997.8	0.97494
8999	0.94793	8939.6	-0.000251586	8999.3	1.00265	8999	0.96956
9000.2	0.93391	8940.2	-0.000370521	9000.5	0.99579	9000.2	0.96479
9001.4	0.92673	8940.8	-0.000202632	9001.7	0.9986	9001.4	0.95537
9002.6	0.93193	8941.4	-0.000209674	9002.9	0.98981	9002.6	0.95807
9003.8	0.94853	8942	-0.000258402	9004.1	0.99635	9003.8	0.96248
9005	0.9648	8942.6	-0.000110354	9005.3	0.9925	9005	0.9657
9006.2	0.96984	8943.2	-0.000148461	9006.5	0.98426	9006.2	0.9639
9007.4	0.95793	8943.8	-0.000153729	9007.7	0.97335	9007.4	0.95932
9008.6	0.93973	8944.4	2.65112e-05	9008.9	0.97184	9008.6	0.94083
9009.8	0.92096	8945	-0.000190979	9010.1	0.95442	9009.8	0.9303
9011	0.9071	8945.6	0.000125037	9011.3	0.94525	9011	0.91567
9012.2	0.89531	8946.2	6.25753e-05	9012.5	0.94364	9012.2	0.91113
9013.4	0.88755	8946.8	0.000116716	9013.7	0.93813	9013.4	0.90565
9014.6	0.88531	8947.4	0.000197716	9014.9	0.93741	9014.6	0.90353
9015.8	0.88769	8948	2.88769e-05	9016.1	0.92978	9015.8	0.90225
9017	0.89425	8948.6	0.000173057	9017.3	0.94406	9017	0.91138
9018.2	0.90348	8949.2	0.000245117	9018.5	0.95365	9018.2	0.91189
9019.4	0.91332	8949.8	0.000385668	9019.7	0.96448	9019.4	0.92074
9020.6	0.92549	8950.4	0.000538647	9020.9	0.96725	9020.6	0.9311
9021.8	0.93983	8951	0.000671751	9022.1	0.9765	9021.8	0.94405
9023	0.95289	8951.6	0.000423728	9023.3	0.98067	9023	0.95417
9024.2	0.96633	8952.2	0.000426065	9024.5	1.00369	9024.2	0.96295
9025.4	0.97712	8952.8	0.000725122	9025.7	0.99296	9025.4	0.97701
9026.6	0.98438	8953.4	0.000786306	9026.9	1.01787	9026.6	0.98137
9027.8	0.98907	8954	0.00091148	9028.1	1.01577	9027.8	0.98715
9029	0.98946	8954.6	0.000809742	9029.3	1.01313	9029	0.9926
9030.2	0.98568	8955.2	0.000977377	9030.5	1.02118	9030.2	0.98891
9031.4	0.97926	8955.8	0.00128	9031.7	1.02127	9031.4	0.98155
9032.6	0.97207	8956.4	0.00117	9032.9	0.99237	9032.6	0.97534
9033.8	0.96379	8957	0.00141	9034.1	1.00051	9033.8	0.96904
9035	0.95317	8957.6	0.00174	9035.3	0.99991	9035	0.96325
9036.2	0.94629	8958.2	0.00157	9036.5	0.99265	9036.2	0.957
9037.4	0.94382	8958.8	0.00164	9037.7	0.98705	9037.4	0.95268
9038.6	0.94216	8959.4	0.00188	9038.9	0.9759	9038.6	0.95136
9039.8	0.93841	8960	0.00205	9040.1	0.98227	9039.8	0.95101
9041	0.93831	8960.6	0.00223	9041.3	0.9722	9041	0.95016
9042.2	0.94031	8961.2	0.00249	9042.5	0.97467	9042.2	0.9512
9043.4	0.94299	8961.8	0.00245	9043.7	0.98667	9043.4	0.95035
9044.6	0.94416	8962.4	0.00252	9044.9	0.96823	9044.6	0.94754
9045.8	0.94509	8963	0.00276	9046.1	0.98538	9045.8	0.95262
9047	0.94556	8963.6	0.0032	9047.3	0.98588	9047	0.95217
9048.2	0.94626	8964.2	0.00367	9048.5	0.99254	9048.2	0.955
9049.4	0.94768	8964.8	0.00361	9049.7	0.98322	9049.4	0.95598
9050.6	0.95085	8965.4	0.00401	9050.9	0.98659	9050.6	0.95822
9051.8	0.95308	8966	0.00419	9052.1	0.98766	9051.8	0.96043
9053	0.95555	8966.6	0.00459	9053.3	0.9861	9053	0.95764
9054.2	0.95881	8967.2	0.00491	9054.5	0.99561	9054.2	0.96276
9055.4	0.9631	8967.8	0.00534	9055.7	0.99988	9055.4	0.96921
9056.6	0.96462	8968.4	0.00579	9056.9	1.0026	9056.6	0.96843
9057.8	0.96483	8969	0.0061	9058.1	0.99962	9057.8	0.96733
9059	0.96726	8969.6	0.00651	9059.3	1.00033	9059	0.9713
9060.2	0.97285	8970.2	0.00721	9060.5	1.00453	9060.2	0.97415
9061.4	0.97788	8970.8	0.00791	9061.7	1.00792	9061.4	0.97747
9062.6	0.98189	8971.4	0.00835	9062.9	0.99957	9062.6	0.98399
9063.8	0.98623	8972	0.00897	9064.1	1.00861	9063.8	0.98824
9065	0.98853	8972.6	0.00977	9065.3	1.00053	9065	0.9907
9066.2	0.99041	8973.2	0.01105	9066.5	1.02107	9066.2	0.99075
9067.4	0.99483	8973.8	0.01186	9067.7	1.02004	9067.4	0.99449
9068.6	0.998	8974.4	0.01325	9068.9	1.01849	9068.6	0.99777
9069.8	1.00289	8975	0.01463	9070.1	1.02817	9069.8	0.99993
9071	1.00553	8975.6	0.01631	9071.3	1.03162	9071	1.00255
9072.2	1.00927	8976.2	0.01826	9072.5	1.03133	9072.2	1.00934
9073.4	1.00979	8976.8	0.02054	9073.7	1.02794	9073.4	1.00894
9074.6	1.00916	8977.4	0.02347	9074.9	1.02313	9074.6	1.0083
9075.8	1.01287	8978	0.02728	9076.1	1.03204	9075.8	1.00784
9077	1.01264	8978.6	0.03228	9077.3	1.02543	9077	1.00749
9078.2	1.00799	8979.2	0.03944	9078.5	1.03039	9078.2	1.00949
9079.4	1.00539	8979.8	0.05008	9079.7	1.02601	9079.4	1.00768
9080.6	1.00311	8980.4	0.0666	9080.9	1.03196	9080.6	1.00721
9081.8	0.99892	8981	0.09648	9082.1	1.02441	9081.8	1.00364
9083	0.99468	8981.6	0.15568	9083.3	1.0173	9083	0.99808
9084.2	0.99089	8982.2	0.25185	9084.5	1.01848	9084.2	0.99581
9085.4	0.98727	8982.8	0.35704	9085.7	1.00789	9085.4	0.99345
9086.6	0.9841	8983.4	0.42803	9086.9	1.00264	9086.6	0.98937
9087.8	0.98031	8984	0.46014	9088.1	1.01562	9087.8	0.98571
9089	0.97594	8984.6	0.46625	9089.3	1.00964	9089	0.98364
9090.2	0.97307	8985.2	0.45709	9090.5	1.0062	9090.2	0.97588
9091.4	0.96814	8985.8	0.44425	9091.7	0.99299	9091.4	0.97923
9092.6	0.96708	8986.4	0.44093	9092.9	0.99508	9092.6	0.97768
9093.8	0.96666	8987	0.45259	9094.1	1.00175	9093.8	0.97251
9095	0.96222	8987.6	0.47572	9095.3	0.98204	9095	0.97383
9096.2	0.95799	8988.2	0.49974	9096.5	0.99403	9096.2	0.96881
9097.4	0.9555	8988.8	0.52158	9097.7	0.98354	9097.4	0.96096
9098.6	0.95386	8989.4	0.54243	9098.9	0.98185	9098.6	0.95765
9099.8	0.95218	8990	0.56658	9100.1	0.98316	9099.8	0.96196
9101	0.95036	8990.6	0.59555	9101.3	0.96902	9101	0.95842
9102.2	0.95169	8991.2	0.63029	9102.5	0.97508	9102.2	0.95722
9103.4	0.95081	8991.8	0.67029	9103.7	0.98122	9103.4	0.95663
9104.6	0.95071	8992.4	0.71626	9104.9	0.97673	9104.6	0.95894
9105.8	0.95529	8993	0.76614	9106.1	0.96548	9105.8	0.96019
9107	0.95862	8993.6	0.81556	9107.3	0.98549	9107	0.96151
9108.2	0.96009	8994.2	0.86218	9108.5	0.96772	9108.2	0.96125
9109.4	0.96134	8994.8	0.90456	9109.7	0.98803	9109.4	0.96098
9110.6	0.96623	8995.4	0.93974	9110.9	0.99041	9110.6	0.96288
9111.8	0.96967	8996	0.96508	9112.1	0.98175	9111.8	0.96465
9113	0.97223	8996.6	0.97681	9113.3	0.9849	9113	0.96853
9114.2	0.97442	8997.2	0.97605	9114.5	0.99813	9114.2	0.96903
9115.4	0.97559	8997.8	0.96455	9115.7	0.99188	9115.4	0.9788
9116.6	0.97766	8998.4	0.94879	9116.9	0.98576	9116.6	0.98209
9117.8	0.98129	8999	0.93142	9118.1	0.99439	9117.8	0.98383
9119	0.98441	8999.6	0.91512	9119.3	1.00053	9119	0.98196
9120.2	0.98746	9000.2	0.90101	9120.5	1.00288	9120.2	0.98203
9121.4	0.98871	9000.8	0.89127	9121.7	0.99864	9121.4	0.99219
9122.6	0.99317	9001.4	0.8874	9122.9	0.99819	9122.6	0.99416
9123.8	0.99646	9002	0.88968	9124.1	1.01307	9123.8	0.99312
9125	0.99798	9002.6	0.8992	9125.3	1.01189	9125	0.99696
9126.2	1.00168	9003.2	0.91544	9126.5	1.02511	9126.2	1.00076
9127.4	1.00577	9003.8	0.93744	9127.7	1.00674	9127.4	1.00566
9128.6	1.00968	9004.4	0.96179	9128.9	1.02816	9128.6	1.0061
9129.8	1.0148	9005	0.98269			9129.8	1.01056
9131	1.01851	9005.6	0.99597			9131	1.01036
9132.2	1.0227	9006.2	0.99829			9132.2	1.01161
9133.4	1.02334	9006.8	0.99139			9133.4	1.01828
9134.6	1.02376	9007.4	0.97749			9134.6	1.02097
9135.8	1.02478	9008	0.95999			9135.8	1.01614
9137	1.02427	9008.6	0.94308			9137	1.01831
9138.2	1.02386	9009.2	0.92849			9138.2	1.01808
9139.4	1.02458	9009.8	0.91669			9139.4	1.01841
9140.6	1.02509	9010.4	0.90643			9140.6	1.01778
9141.8	1.02227	9011	0.89719			9141.8	1.01548
9143	1.01966	9011.6	0.887			9143	1.01573
9144.2	1.01615	9012.2	0.87753			9144.2	1.01142
9145.4	1.01451	9012.8	0.86911			9145.4	1.01174
9146.6	1.01123	9013.4	0.86284			9146.6	1.01102
9147.8	1.0085	9014	0.85921			9147.8	1.00863
9149	1.00547	9014.6	0.85837			9149	1.00521
9150.2	1.00169	9015.2	0.85959			9150.2	1.00295
9151.4	0.99849	9015.8	0.86187			9151.4	1.00474
9152.6	0.99477	9016.4	0.86513			9152.6	1.00071
9153.8	0.99225	9017	0.86856			9153.8	0.99958
9155	0.9888	9017.6	0.87326			9155	0.99518
9156.2	0.98557	9018.2	0.8789			9156.2	0.99517
9157.4	0.98122	9018.8	0.88487			9157.4	0.98794
9158.6	0.98071	9019.4	0.89296			9158.6	0.98541
9159.8	0.97864	9020	0.90153			9159.8	0.98812
9161	0.97795	9020.6	0.91074			9161	0.98671
9162.2	0.97606	9021.2	0.9204			9162.2	0.9889
9163.4	0.97516	9021.8	0.93018			9163.4	0.98324
9164.6	0.97603	9022.4	0.93941			9164.6	0.98335
9165.8	0.97724	9023	0.94811			9165.8	0.98317
9167	0.97672	9023.6	0.95661			9167	0.98363
9168.2	0.97779	9024.2	0.96505			9168.2	0.98085
9169.4	0.97927	9024.8	0.97335			9169.4	0.9833
9170.6	0.98059	9025.4	0.98112			9170.6	0.98109
9171.8	0.98277	9026	0.98903			9171.8	0.98122
9173	0.98345	9026.6	0.99595			9173	0.98173
9174.2	0.98394	9027.2	1.00172			9174.2	0.98439
9175.4	0.98512	9027.8	1.00639			9175.4	0.98768
9176.6	0.98673	9028.4	1.0087			9176.6	0.98564
9177.8	0.98627	9029	1.00863			9177.8	0.97988
9179	0.98844	9029.6	1.00581			9179	0.98152
9180.2	0.98873	9030.2	1.00129			9180.2	0.98039
9181.4	0.99015	9030.8	0.99515			9181.4	0.98358
9182.6	0.99091	9031.4	0.98707			9182.6	0.98941
9183.8	0.99016	9032	0.97855			9183.8	0.9869
9185	0.99097	9032.6	0.96996			9185	0.9872
9186.2	0.99243	9033.2	0.96121			9186.2	0.98908
9187.4	0.99307	9033.8	0.95217			9187.4	0.99652
9188.6	0.99347	9034.4	0.94377			9188.6	0.99778
9189.8	0.99459	9035	0.93636			9189.8	0.99201
9191	0.99511	9035.6	0.92935			9191	0.99302
9192.2	0.99662	9036.2	0.92383			9192.2	0.99728
9193.4	0.99766	9036.8	0.91954			9193.4	0.99611
9194.6	0.99743	9037.4	0.91607			9194.6	0.99931
9195.8	0.99754	9038	0.9138			9195.8	0.9976
9197	0.99777	9038.6	0.91235			9197	0.99855
9198.2	0.99784	9039.2	0.91129			9198.2	0.99961
9199.4	1.00091	9039.8	0.91133			9199.4	1.0013
9200.6	1.00379	9040.4	0.91212			9200.6	1.00384
9201.8	1.00348	9041	0.91344			9201.8	1.00011
9203	1.00185	9041.6	0.91591			9203	1.0051
9204.2	1.00337	9042.2	0.91809			9204.2	1.00484
9205.4	1.00635	9042.8	0.92097			9205.4	1.00323
9206.6	1.00706	9043.4	0.92386			9206.6	1.00705
9207.8	1.00876	9044	0.92636			9207.8	1.01016
9209	1.00876	9044.6	0.92905			9209	1.00997
9210.2	1.00914	9045.2	0.93005			9210.2	1.01314
9211.4	1.01192	9045.8	0.931			9211.4	1.01087
9212.6	1.01176	9046.4	0.93078			9212.6	1.01094
9213.8	1.01018	9047	0.93024			9213.8	1.0133
9215	1.01058	9047.6	0.92972			9215	1.01447
9216.2	1.01315	9048.2	0.92903			9216.2	1.01161
9217.4	1.01274	9048.8	0.92913			9217.4	1.00688
9218.6	1.01105	9049.4	0.9296			9218.6	1.01122
9219.8	1.01177	9050	0.93081			9219.8	1.00602
9221	1.01062	9050.6	0.93292			9221	1.00943
9222.2	1.00848	9051.2	0.93574			9222.2	1.01482
9223.4	1.00995	9051.8	0.93877			9223.4	1.00645
9224.6	1.01013	9052.4	0.94217			9224.6	1.01066
9225.8	1.00838	9053	0.945			9225.8	1.0078
9227	1.00778	9053.6	0.9475			9227	1.00637
9228.2	1.00699	9054.2	0.94961			9228.2	1.00728
9229.4	1.00457	9054.8	0.95093			9229.4	1.01073
9230.6	1.0037	9055.4	0.95123			9230.6	1.00807
9231.8	1.00438	9056	0.95149			9231.8	1.00451
9233	1.00084	9056.6	0.95205			9233	1.00515
9234.2	1.00021	9057.2	0.95237			9234.2	1.0081
9235.4	1.00062	9057.8	0.9531			9235.4	1.00331
9236.6	1.00072	9058.4	0.95447			9236.6	1.00079
9237.8	0.9981	9059	0.95643			9237.8	1.00045
9239	0.99821	9059.6	0.95922			9239	1.00632
9240.2	0.99952	9060.2	0.96161			9240.2	1.00236
9241.4	0.99653	9060.8	0.9654			9241.4	1.005
9242.6	0.99503	9061.4	0.96945			9242.6	1.00016
9243.8	0.99299	9062	0.97333			9243.8	0.9954
9245	0.99173	9062.6	0.97694			9245	0.99698
9246.2	0.99216	9063.2	0.98029			9246.2	0.99617
9247.4	0.99359	9063.8	0.98339			9247.4	0.99639
9248.6	0.993	9064.4	0.98594			9248.6	0.99776
9249.8	0.99154	9065	0.98854			9249.8	0.99741
9251	0.99154	9065.6	0.99047			9251	0.99442
9252.2	0.99034	9066.2	0.99274			9252.2	0.9965
9253.4	0.98969	9066.8	0.99474			9253.4	0.99739
9254.6	0.9909	9067.4	0.99708			9254.6	0.99979
9255.8	0.99263	9068	0.99962			9255.8	0.9969
9257	0.99374	9068.6	1.00224			9257	0.99556
9258.2	0.9931	9069.2	1.00494			9258.2	0.99093
9259.4	0.99343	9069.8	1.00761			9259.4	0.99386
9260.6	0.99367	9070.4	1.01112			9260.6	0.9935
9261.8	0.99321	9071	1.01419			9261.8	0.99465
9263	0.99367	9071.6	1.0179			9263	0.99383
9264.2	0.99369	9072.2	1.02129			9264.2	0.99565
9265.4	0.99432	9072.8	1.02473			9265.4	0.99611
9266.6	0.994	9073.4	1.02773			9266.6	0.99474
9267.8	0.99293	9074	1.02969			9267.8	0.99352
9269	0.99401	9074.6	1.03127			9269	0.99726
9270.2	0.99346	9075.2	1.03262			9270.2	0.99552
9271.4	0.99568	9075.8	1.03264			9271.4	0.99357
9272.6	0.99672	9076.4	1.03199			9272.6	0.99699
9273.8	0.99595	9077	1.03049			9273.8	0.99621
9275	0.99654	9077.6	1.02832			9275	0.99546
9276.2	0.99747	9078.2	1.0253			9276.2	0.99361
9277.4	0.99687	9078.8	1.02198			9277.4	0.99672
9278.6	0.99712	9079.4	1.01767			9278.6	0.99749
9279.8	0.99839	9080	1.0138			9279.8	0.99366
9281	0.99868	9080.6	1.00874			9281	0.99541
9282.2	0.99832	9081.2	1.00379			9282.2	0.99533
9283.4	0.9998	9081.8	0.9993			9283.4	0.99419
9284.6	0.99911	9082.4	0.99415			9284.6	0.99511
9285.8	0.99886	9083	0.98983			9285.8	0.99867
9287	0.99913	9083.6	0.98587			9287	0.99993
9288.2	0.99858	9084.2	0.98189			9288.2	1.00131
9289.4	0.99976	9084.8	0.97806			9289.4	0.99575
9290.6	1.00109	9085.4	0.97433			9290.6	0.99819
9291.8	1.00205	9086	0.97085			9291.8	1.00268
9293	1.0036	9086.6	0.96738			9293	0.99821
9294.2	1.00312	9087.2	0.96447			9294.2	0.99927
9295.4	1.00376	9087.8	0.96112			9295.4	0.99696
9296.6	1.0041	9088.4	0.95855			9296.6	1.00008
9297.8	1.00367	9089	0.95617			9297.8	0.99864
9299	1.00416	9089.6	0.95468			9299	1.00105
9300.2	1.0043	9090.2	0.95354			9300.2	0.99798
9301.4	1.00464	9090.8	0.95268			9301.4	0.99863
9302.6	1.00421	9091.4	0.95187			9302.6	0.99869
9303.8	1.00472	9092	0.95101			9303.8	1.00019
9305	1.00499	9092.6	0.94984			9305	1.00196
9306.2	1.00537	9093.2	0.94811			9306.2	0.99857
9307.4	1.00449	9093.8	0.94555			9307.4	1.00112
9308.6	1.0028	9094.4	0.94313			9308.6	1.0013
9309.8	1.0033	9095	0.94014			9309.8	1.00123
9311	1.00336	9095.6	0.93683			9311	1.00412
9312.2	1.00374	9096.2	0.93289			9312.2	1.00146
9313.4	1.00471	9096.8	0.92972			9313.4	1.00088
9314.6	1.00329	9097.4	0.92613			9314.6	1.00374
9315.8	1.00268	9098	0.92249			9315.8	1.00114
9317	1.00406	9098.6	0.91943			9317	0.99708
9318.2	1.00312	9099.2	0.91669			9318.2	1.00253
9319.4	1.00195	9099.8	0.91456			9319.4	1.00534
9320.6	1.00275	9100.4	0.91338			9320.6	1.00581
9321.8	1.00303	9101	0.91268			9321.8	1.00163
9323	1.00198	9101.6	0.91209			9323	1.00255
9324.2	1.00363	9102.2	0.91234			9324.2	1.00314
9325.4	1.00564	9102.8	0.91324			9325.4	1.00079
9326.6	1.0047	9103.4	0.91481			9326.6	0.99879
9327.8	1.00194	9104	0.91707			9327.8	1.00007
9329	1.00155	9104.6	0.9193			9329	0.99939
9330.2	1.00325	9105.2	0.92238			9330.2	0.99716
9331.4	1.00413	9105.8	0.92583			9331.4	0.99968
9332.6	1.00221	9106.4	0.92941			9332.6	0.99691
9333.8	1.00121	9107	0.93307			9333.8	0.99829
9335	1.00008	9107.6	0.93728			9335	0.99657
9336.2	1.00058	9108.2	0.9414			9336.2	1.00112
9337.4	1.0017	9108.8	0.9452			9337.4	1.00279
9338.6	1.00067	9109.4	0.94948			9338.6	1.00198
9339.8	0.9999	9110	0.95304			9339.8	0.99831
9341	1.00154	9110.6	0.95671			9341	1.00018
9342.2	1.00084	9111.2	0.96019			9342.2	0.99792
9343.4	1.00099	9111.8	0.96355			9343.4	0.99941
9344.6	1.00137	9112.4	0.96652			9344.6	1.0008
9345.8	1.00157	9113	0.96963			9345.8	0.99931
9347	0.9988	9113.6	0.9718			9347	1.00252
9348.2	0.99868	9114.2	0.97405			9348.2	0.99782
9349.4	1.00042	9114.8	0.97621			9349.4	0.99635
9350.6	1.00011	9115.4	0.97797			9350.6	0.99835
9351.8	1.00086	9116	0.97916			9351.8	1.00269
9353	0.99937	9116.6	0.98041			9353	1.00107
9354.2	0.99755	9117.2	0.98059			9354.2	1.00081
9355.4	1	9117.8	0.98073			9355.4	0.99903
9356.6	0.99942	9118.4	0.98141			9356.6	1.00149
9357.8	0.99823	9119	0.98149			9357.8	1.00095
9359	0.99838	9119.6	0.9816			9359	0.9968
9360.2	0.99893	9120.2	0.98186			9360.2	0.99701
9361.4	1.00108	9120.8	0.98228			9361.4	0.99648
9362.6	0.99965	9121.4	0.98227			9362.6	0.99729
9363.8	0.99843	9122	0.98295			9363.8	0.99888
9365	0.99935	9122.6	0.98442			9365	1.0004
9366.2	0.99916	9123.2	0.98545			9366.2	0.99995
9367.4	0.99852	9123.8	0.98691			9367.4	0.99966
9368.6	1.0001	9124.4	0.98939			9368.6	0.99956
9369.8	0.99929	9125	0.99264			9369.8	0.99639
9371	0.9983	9125.6	0.99633			9371	1.00059
9372.2	1.00043	9126.2	1.00075			9372.2	0.99415
9373.4	0.99937	9126.8	1.00533			9373.4	0.99988
9374.6	0.99912	9127.4	1.01077			9374.6	0.99847
9375.8	0.99947	9128	1.01626			9375.8	0.99962
9377	0.99997	9128.6	1.02188			9377	0.99918
9378.2	1.00036	9129.2	1.02789			9378.2	0.99603
9379.4	1.00004	9129.8	1.03412			9379.4	0.99739
9380.6	0.99966	9130.4	1.03967			9380.6	0.99734
9381.8	1.00041	9131	1.04465			9381.8	0.99756
9383	1.00159	9131.6	1.04917			9383	1.00062
9384.2	1.00201	9132.2	1.05293			9384.2	0.99856
9385.4	1.0001	9132.8	1.05644			9385.4	0.99457
9386.6	1.00038	9133.4	1.05886			9386.6	1.00109
9387.8	1.00222	9134	1.0606			9387.8	1.0022
9389	1.00237	9134.6	1.06188			9389	1.0017
9390.2	1.0011	9135.2	1.06228			9390.2	0.99901
9391.4	1.00211	9135.8	1.06286			9391.4	1.00078
9392.6	1.00225	9136.4	1.06255			9392.6	1.00209
9393.8	1.00026	9137	1.06169			9393.8	1.00211
9395	1.00054	9137.6	1.06058			9395	1.00184
9396.2	1.00207	9138.2	1.05956			9396.2	1.00307
9397.4	1.0029	9138.8	1.05826			9397.4	1.00486
9398.6	1.00215	9139.4	1.0569			9398.6	1.0025
9399.8	1.00262	9140	1.05511			9399.8	0.99867
9401	1.00096	9140.6	1.05368			9401	1.00304
9402.2	1.00138	9141.2	1.05186			9402.2	1.00066
9403.4	1.00461	9141.8	1.04965			9403.4	1.00106
9404.6	1.00517	9142.4	1.04746			9404.6	1.00525
9405.8	1.00465	9143	1.0448			9405.8	1.00595
9407	1.00388	9143.6	1.04218			9407	1.00445
9408.2	1.00359	9144.2	1.03943			9408.2	1.00635
9409.4	1.00356	9144.8	1.03618			9409.4	1.00403
9410.6	1.00415	9145.4	1.03247			9410.6	1.001
9411.8	1.00203	9146	1.0287			9411.8	1.00649
9413	1.00187	9146.6	1.0251			9413	1.00374
9414.2	1.00175	9147.2	1.0208			9414.2	1.00313
9415.4	1.00293	9147.8	1.01632			9415.4	1.00396
9416.6	1.00282	9148.4	1.01154			9416.6	1.00364
9417.8	1.00073	9149	1.00709			9417.8	1.00362
9419	1.00164	9149.6	1.00191			9419	1.00635
9420.2	1.00295	9150.2	0.99716			9420.2	1.00575
9421.4	1.00282	9150.8	0.99216			9421.4	1.00462
9422.6	1.00313	9151.4	0.98735			9422.6	1.0042
9423.8	1.00263	9152	0.9821			9423.8	1.00036
9425	1.00227	9152.6	0.97709			9425	1.00663
9426.2	1.00178	9153.2	0.97191			9426.2	1.0095
9427.4	1.00205	9153.8	0.96662			9427.4	1.00452
9428.6	1.00208	9154.4	0.96181			9428.6	0.99853
9429.8	1.00257	9155	0.95634			9429.8	1.00305
9431	1.00278	9155.6	0.95131			9431	1.00751
9432.2	1.00039	9156.2	0.94669			9432.2	1.00332
9433.4	1.00052	9156.8	0.94188			9433.4	1.00533
9434.6	1.00151	9157.4	0.93754			9434.6	0.99837
9435.8	1.00069	9158	0.93333			9435.8	1.00161
9437	1.00073	9158.6	0.9297			9437	1.00183
9438.2	1.00295	9159.2	0.92611			9438.2	0.99813
9439.4	1.00283	9159.8	0.92309			9439.4	0.99947
9440.6	1.00219	9160.4	0.92072			9440.6	1.00376
9441.8	1.0011	9161	0.91898			9441.8	1.00208
9443	0.99985	9161.6	0.9178			9443	1.00054
9444.2	1.0008	9162.2	0.91742			9444.2	1.00242
9445.4	1.00056	9162.8	0.91756			9445.4	1.00388
9446.6	1.00115	9163.4	0.91812			9446.6	1.0042
9447.8	0.99946	9164	0.91927			9447.8	1.00001
9449	0.99907	9164.6	0.92127			9449	1.00411
9450.2	1.00165	9165.2	0.92351			9450.2	1.00146
9451.4	1.00191	9165.8	0.92671			9451.4	1.00157
9452.6	1.00095	9166.4	0.9301			9452.6	1.00086
9453.8	0.99916	9167	0.93383			9453.8	0.99842
9455	0.99868	9167.6	0.93772			9455	1.00186
9456.2	0.99852	9168.2	0.94232			9456.2	1.0058
9457.4	0.99809	9168.8	0.94709			9457.4	1.00134
9458.6	0.99974	9169.4	0.95168			9458.6	0.99914
9459.8	1.0001	9170	0.95614			9459.8	1.00299
9461	0.99917	9170.6	0.96104			9461	1.00202
9462.2	0.99794	9171.2	0.96594			9462.2	1.0002
9463.4	0.99756	9171.8	0.96997			9463.4	1.00417
9464.6	0.99837	9172.4	0.97427			9464.6	1.00315
9465.8	0.99834	9173	0.97801			9465.8	1.00108
9467	0.99823	9173.6	0.9819			9467	1.00223
9468.2	0.99705	9174.2	0.98511			9468.2	1.00326
9469.4	0.99664	9174.8	0.98787			9469.4	0.99972
9470.6	0.99867	9175.4	0.99047			9470.6	1.00007
9471.8	1.00039	9176	0.99278			9471.8	1.0041
9473	1.00011	9176.6	0.99468			9473	1.00554
9474.2	0.99778	9177.2	0.9964			9474.2	1.00327
9475.4	0.99757	9177.8	0.99801			9475.4	1.00172
9476.6	0.99906	9178.4	0.99934			9476.6	0.99624
9477.8	0.99816	9179	0.99992			9477.8	1.00123
9479	0.99707	9179.6	1.00066			9479	1.00201
9480.2	1.00048	9180.2	1.00114			9480.2	0.9991
9481.4	1.00042	9180.8	1.0014			9481.4	0.9951
9482.6	0.9982	9181.4	1.00164			9482.6	0.99183
9483.8	0.99937	9182	1.00157			9483.8	0.99463
9485	0.99827	9182.6	1.00128			9485	0.99703
9486.2	0.99743	9183.2	1.00078			9486.2	0.99999
9487.4	0.9982	9183.8	1.00049			9487.4	0.99849
9488.6	0.99887	9184.4	1.00011			9488.6	0.9999
9489.8	0.99782	9185	0.9995			9489.8	0.99819
9491	0.99784	9185.6	0.99884			9491	0.99671
9492.2	0.99803	9186.2	0.99862			9492.2	0.99826
9493.4	0.9994	9186.8	0.99834			9493.4	0.99997
9494.6	0.99962	9187.4	0.9985			9494.6	0.99689
9495.8	0.99932	9188	0.99833			9495.8	0.99905
9497	0.99952	9188.6	0.99852			9497	1.00069
9498.2	0.99862	9189.2	0.99819			9498.2	0.99987
9499.4	0.99876	9189.8	0.99825			9499.4	1.00131
9500.6	0.99819	9190.4	0.99846			9500.6	0.99952
9501.8	0.99854	9191	0.99823			9501.8	1.00172
9503	0.99973	9191.6	0.99821			9503	0.99795
9504.2	1.0008	9192.2	0.99829			9504.2	0.99592
9505.4	1.00082	9192.8	0.99828			9505.4	0.99679
9506.6	1.00062	9193.4	0.99815			9506.6	0.99743
9507.8	0.99898	9194	0.99809			9507.8	0.9988
9509	0.99778	9194.6	0.9978			9509	0.99594
9510.2	0.99747	9195.2	0.99736			9510.2	0.99739
9511.4	0.99799	9195.8	0.99671			9511.4	0.99615
9512.6	1.00008	9196.4	0.99635			9512.6	1.00258
9513.8	0.99979	9197	0.99594			9513.8	0.99813
9515	1.00083	9197.6	0.99533			9515	0.99882
9516.2	0.99868	9198.2	0.99462			9516.2	0.99745
9517.4	0.99754	9198.8	0.99421			9517.4	0.99793
9518.6	0.99792	9199.4	0.9942			9518.6	0.99883
9519.8	0.99713	9200	0.99436			9519.8	0.99745
9521	0.99767	9200.6	0.99475			9521	0.99827
9522.2	1	9201.2	0.99533			9522.2	0.99842
9523.4	0.99989	9201.8	0.99657			9523.4	0.99998
9524.6	0.99962	9202.4	0.99799			9524.6	0.99744
9525.8	1.00002	9203	0.99939			9525.8	0.99467
9527	0.99995	9203.6	1.00146			9527	0.99833
9528.2	1.00034	9204.2	1.00394			9528.2	0.99955
9529.4	1	9204.8	1.00679			9529.4	1.00064
9530.6	0.99869	9205.4	1.00967			9530.6	1.00282
9531.8	1.00037	9206	1.01273			9531.8	0.99259
9533	1.00025	9206.6	1.01584			9533	0.9933
9534.2	0.99965	9207.2	1.0186			9534.2	0.99998
9535.4	1.00249	9207.8	1.02171			9535.4	0.9987
9536.6	1.00248	9208.4	1.0243			9536.6	0.99757
9537.8	1.00057	9209	1.02703			9537.8	1.00204
9539	0.99973	9209.6	1.02965			9539	0.99438
9540.2	1.00026	9210.2	1.03161			9540.2	0.9954
9541.4	1.00071	9210.8	1.03365			9541.4	1.00026
9542.6	0.99604	9211.4	1.03458			9542.6	0.99895
9543.8	0.99565	9212	1.03586			9543.8	1.00153
9545	0.99742	9212.6	1.03688			9545	1.00081
		9213.2	1.03739
		9213.8	1.03792
		9214.4	1.03809
		9215	1.03827
		9215.6	1.03833
		9216.2	1.0383
		9216.8	1.03816
		9217.4	1.03753
		9218	1.03704
		9218.6	1.03657
		9219.2	1.03581
		9219.8	1.03539
		9220.4	1.03442
		9221	1.03315
		9221.6	1.03213
		9222.2	1.03086
		9222.8	1.02981
		9223.4	1.02772
		9224	1.02612
		9224.6	1.02416
		9225.2	1.02222
		9225.8	1.01973
		9226.4	1.01789
		9227	1.0154
		9227.6	1.01318
		9228.2	1.01058
		9228.8	1.0079
		9229.4	1.00541
		9230	1.00284
		9230.6	1.00028
		9231.2	0.99766
		9231.8	0.99516
		9232.4	0.99316
		9233	0.99081
		9233.6	0.98855
		9234.2	0.98607
		9234.8	0.98396
		9235.4	0.98188
		9236	0.98015
		9236.6	0.97847
		9237.2	0.97667
		9237.8	0.97549
		9238.4	0.97411
		9239	0.97282
		9239.6	0.97197
		9240.2	0.97121
		9240.8	0.97061
		9241.4	0.97035
		9242	0.97011
		9242.6	0.97028
		9243.2	0.97037
		9243.8	0.97056
		9244.4	0.97115
		9245	0.97149
		9245.6	0.9721
		9246.2	0.9729
		9246.8	0.97345
		9247.4	0.97383
		9248	0.97458
		9248.6	0.97526
		9249.2	0.97613
		9249.8	0.97651
		9250.4	0.97702
		9251	0.97749
		9251.6	0.97774
		9252.2	0.97811
		9252.8	0.97837
		9253.4	0.97846
		9254	0.97869
		9254.6	0.97941
		9255.2	0.97939
		9255.8	0.98013
		9256.4	0.98058
		9257	0.98104
		9257.6	0.98132
		9258.2	0.98194
		9258.8	0.98244
		9259.4	0.983
		9260	0.98344
		9260.6	0.98371
		9261.2	0.9841
		9261.8	0.98471
		9262.4	0.98525
		9263	0.98575
		9263.6	0.98671
		9264.2	0.98744
		9264.8	0.98805
		9265.4	0.98871
		9266	0.9897
		9266.6	0.99039
		9267.2	0.99132
		9267.8	0.99214
		9268.4	0.99318
		9269	0.99396
		9269.6	0.99472
		9270.2	0.99553
		9270.8	0.99626
		9271.4	0.99738
		9272	0.99819
		9272.6	0.99909
		9273.2	1.00014
		9273.8	1.00031
		9274.4	1.00133
		9275	1.00183
		9275.6	1.00257
		9276.2	1.00337
		9276.8	1.00428
		9277.4	1.00478
		9278	1.00506
		9278.6	1.00585
		9279.2	1.00644
		9279.8	1.00693
		9280.4	1.00706
		9281	1.00761
		9281.6	1.00805
		9282.2	1.00835
		9282.8	1.00896
		9283.4	1.00944
		9284	1.01006
		9284.6	1.01048
		9285.2	1.01092
		9285.8	1.01131
		9286.4	1.01158
		9287	1.0121
		9287.6	1.0128
		9288.2	1.01321
		9288.8	1.01371
		9289.4	1.01403
		9290	1.01443
		9290.6	1.01509
		9291.2	1.01526
		9291.8	1.01568
		9292.4	1.01626
		9293	1.01627
		9293.6	1.01681
		9294.2	1.0169
		9294.8	1.01766
		9295.4	1.01803
		9296	1.01834
		9296.6	1.01865
		9297.2	1.01907
		9297.8	1.01937
		9298.4	1.01987
		9299	1.01994
		9299.6	1.01992
		9300.2	1.02036
		9300.8	1.02043
		9301.4	1.02037
		9302	1.02023
		9302.6	1.01984
		9303.2	1.01953
		9303.8	1.01923
		9304.4	1.01895
		9305	1.0184
		9305.6	1.01784
		9306.2	1.01714
		9306.8	1.0167
		9307.4	1.01595
		9308	1.01526
		9308.6	1.01447
		9309.2	1.01397
		9309.8	1.01299
		9310.4	1.01284
		9311	1.01198
		9311.6	1.01107
		9312.2	1.01012
		9312.8	1.00971
		9313.4	1.00877
		9314	1.0078
		9314.6	1.00744
		9315.2	1.00651
		9315.8	1.00558
		9316.4	1.00504
		9317	1.00418
		9317.6	1.00387
		9318.2	1.00305
		9318.8	1.00207
		9319.4	1.00125
		9320	1.00068
		9320.6	1.00029
		9321.2	0.99979
		9321.8	0.99929
		9322.4	0.9991
		9323	0.99874
		9323.6	0.99831
		9324.2	0.99818
		9324.8	0.99806
		9325.4	0.99813
		9326	0.99804
		9326.6	0.9981
		9327.2	0.99817
		9327.8	0.99804
		9328.4	0.99795
		9329	0.99798
		9329.6	0.99835
		9330.2	0.99842
		9330.8	0.99865
		9331.4	0.99855
		9332	0.99855
		9332.6	0.99839
		9333.2	0.99836
		9333.8	0.99816
		9334.4	0.99773
		9335	0.9977
		9335.6	0.9975
		9336.2	0.99723
		9336.8	0.99692
		9337.4	0.99656
		9338	0.99598
		9338.6	0.99538
		9339.2	0.99458
		9339.8	0.99429
		9340.4	0.99355
		9341	0.99258
		9341.6	0.99247
		9342.2	0.99172
		9342.8	0.99091
		9343.4	0.99035
		9344	0.99001
		9344.6	0.98959
		9345.2	0.98933
		9345.8	0.98879
		9346.4	0.98842
		9347	0.98837
		9347.6	0.98872
		9348.2	0.98859
		9348.8	0.98887
		9349.4	0.98893
		9350	0.98906
		9350.6	0.98938
		9351.2	0.98997
		9351.8	0.99038
		9352.4	0.99043
		9353	0.99085
		9353.6	0.99143
		9354.2	0.99185
		9354.8	0.99205
		9355.4	0.99251
		9356	0.99261
		9356.6	0.99268
		9357.2	0.99283
		9357.8	0.99328
		9358.4	0.9934
		9359	0.99367
		9359.6	0.99364
		9360.2	0.99395
		9360.8	0.99416
		9361.4	0.99424
		9362	0.99474
		9362.6	0.99512
		9363.2	0.99555
		9363.8	0.99561
		9364.4	0.99592
		9365	0.99664
		9365.6	0.99677
		9366.2	0.99699
		9366.8	0.99747
		9367.4	0.99757
		9368	0.99779
		9368.6	0.99832
		9369.2	0.99867
		9369.8	0.99888
		9370.4	0.99908
		9371	0.99951
		9371.6	0.99977
		9372.2	0.99999
		9372.8	1.00049
		9373.4	1.0009
		9374	1.0012
		9374.6	1.00145
		9375.2	1.00172
		9375.8	1.0022
		9376.4	1.00252
		9377	1.00295
		9377.6	1.00325
		9378.2	1.00354
		9378.8	1.00385
		9379.4	1.00404
		9380	1.00408
		9380.6	1.00451
		9381.2	1.00494
		9381.8	1.00507
		9382.4	1.00519
		9383	1.00566
		9383.6	1.00571
		9384.2	1.00596
		9384.8	1.00646
		9385.4	1.00676
		9386	1.0068
		9386.6	1.00708
		9387.2	1.00741
		9387.8	1.00757
		9388.4	1.0079
		9389	1.00788
		9389.6	1.00812
		9390.2	1.00858
		9390.8	1.00854
		9391.4	1.00864
		9392	1.00904
		9392.6	1.00917
		9393.2	1.00923
		9393.8	1.00953
		9394.4	1.00983
		9395	1.00994
		9395.6	1.00971
		9396.2	1.00986
		9396.8	1.01009
		9397.4	1.01011
		9398	1.01034
		9398.6	1.01024
		9399.2	1.01037
		9399.8	1.01052
		9400.4	1.01071
		9401	1.01066
		9401.6	1.01065
		9402.2	1.01056
		9402.8	1.01048
		9403.4	1.01029
		9404	1.01025
		9404.6	1.01004
		9405.2	1.00996
		9405.8	1.00975
		9406.4	1.00973
		9407	1.00961
		9407.6	1.00924
		9408.2	1.00895
		9408.8	1.00883
		9409.4	1.00845
		9410	1.00835
		9410.6	1.00776
		9411.2	1.00743
		9411.8	1.00745
		9412.4	1.00709
		9413	1.00657
		9413.6	1.00628
		9414.2	1.00589
		9414.8	1.00552
		9415.4	1.00493
		9416	1.00439
		9416.6	1.0042
		9417.2	1.00399
		9417.8	1.00318
		9418.4	1.00303
		9419	1.00273
		9419.6	1.00225
		9420.2	1.00183
		9420.8	1.00175
		9421.4	1.00129
		9422	1.00123
		9422.6	1.00085
		9423.2	1.00044
		9423.8	1.00047
		9424.4	1.00019
		9425	1.00007
		9425.6	1.00011
		9426.2	0.99974
		9426.8	0.99979
		9427.4	0.99963
		9428	0.99973
		9428.6	0.99985
		9429.2	0.9997
		9429.8	0.99946
		9430.4	0.99971
		9431	0.9995
		9431.6	1
		9432.2	0.99983
		9432.8	1.00007
		9433.4	1.00024
		9434	1.00012
		9434.6	1.00012
		9435.2	1.00028
		9435.8	1.00023
		9436.4	1.00032
		9437	1.00033
		9437.6	1.00045
		9438.2	1.00024
		9438.8	1.00012
		9439.4	1.00015
		9440	1.00051
		9440.6	1.00006
		9441.2	1.00016
		9441.8	0.9999
		9442.4	0.99988
		9443	0.99979
		9443.6	0.99975
		9444.2	0.9997
		9444.8	0.99958
		9445.4	0.99966
		9446	0.99935
		9446.6	0.99924
		9447.2	0.99919
		9447.8	0.99924
		9448.4	0.9989
		9449	0.99864
		9449.6	0.99857
		9450.2	0.99828
		9450.8	0.99809
		9451.4	0.99815
		9452	0.99781
		9452.6	0.99765
		9453.2	0.99745
		9453.8	0.99709
		9454.4	0.99686
		9455	0.99662
		9455.6	0.99655
		9456.2	0.99625
		9456.8	0.99615
		9457.4	0.99618
		9458	0.99595
		9458.6	0.99591
		9459.2	0.99581
		9459.8	0.99578
		9460.4	0.9957
		9461	0.99561
		9461.6	0.99558
		9462.2	0.99557
		9462.8	0.9956
		9463.4	0.99559
		9464	0.99548
		9464.6	0.99544
		9465.2	0.99572
		9465.8	0.99566
		9466.4	0.9957
		9467	0.99582
		9467.6	0.99577
		9468.2	0.99574
		9468.8	0.9957
		9469.4	0.99571
		9470	0.99549
		9470.6	0.99562
		9471.2	0.99529
		9471.8	0.99521
		9472.4	0.99538
		9473	0.99543
		9473.6	0.99551
		9474.2	0.99527
		9474.8	0.99532
		9475.4	0.99527
		9476	0.99514
		9476.6	0.99521
		9477.2	0.99527
		9477.8	0.99518
		9478.4	0.99538
		9479	0.99539
		9479.6	0.99559
		9480.2	0.99576
		9480.8	0.99561
		9481.4	0.9955
		9482	0.99603
		9482.6	0.99619
		9483.2	0.99622
		9483.8	0.99596
		9484.4	0.99617
		9485	0.99642
		9485.6	0.9966
		9486.2	0.99677
		9486.8	0.99682
		9487.4	0.99714
		9488	0.99718
		9488.6	0.99738
		9489.2	0.99721
		9489.8	0.99763
		9490.4	0.99761
		9491	0.99795
		9491.6	0.99834
		9492.2	0.99839
		9492.8	0.99854
		9493.4	0.99848
		9494	0.99878
		9494.6	0.99904
		9495.2	0.99916
		9495.8	0.99924
		9496.4	0.99966
		9497	0.99975
		9497.6	0.99981
		9498.2	1.00016
		9498.8	1.00031
		9499.4	1.00033
		9500	1.00036
		9500.6	1.00076
		9501.2	1.0009
		9501.8	1.00099
		9502.4	1.00125
		9503	1.00117
		9503.6	1.00124
		9504.2	1.00134
		9504.8	1.00149
		9505.4	1.00186
		9506	1.00185
		9506.6	1.00193
		9507.2	1.00208
		9507.8	1.00219
		9508.4	1.00244
		9509	1.00255
		9509.6	1.00242
		9510.2	1.00249
		9510.8	1.0028
		9511.4	1.00283
		9512	1.00295
		9512.6	1.00316
		9513.2	1.00333
		9513.8	1.00308
		9514.4	1.00332
		9515	1.0031
		9515.6	1.00272
		9516.2	1.00288
		9516.8	1.0029
		9517.4	1.00275
		9518	1.00263
		9518.6	1.00253
		9519.2	1.00267
		9519.8	1.00236
		9520.4	1.0023
		9521	1.00208
		9521.6	1.00198
		9522.2	1.00205
		9522.8	1.0017
		9523.4	1.00164
		9524	1.00131
		9524.6	1.00111
		9525.2	1.00056
		9525.8	1.00045
		9526.4	1.0004
		9527	1.00011
		9527.6	1.00007
		9528.2	0.99965
		9528.8	0.99922
		9529.4	0.99902
		9530	0.9989
		9530.6	0.99877
		9531.2	0.99853
		9531.8	0.99839
		9532.4	0.99801
		9533	0.99762
		9533.6	0.99744
		9534.2	0.99731
		9534.8	0.99737
		9535.4	0.99728
		9536	0.99722
		9536.6	0.9971
		9537.2	0.99663
		9537.8	0.9967
		9538.4	0.99644
		9539	0.99624
		9539.6	0.99596
		9540.2	0.99625
		9540.8	0.99619
		9541.4	0.99569
		9542	0.99564
		9542.6	0.9957
		9543.2	0.99569
		9543.8	0.99572
		9544.4	0.99563
		9545	0.99564

## Sheet: Fig. 4b (1)
Fresh Cu-ZnZrOx - from 303 to 573 K in He (Zn K edge)
05Cu5ZnZrOx_fresh	05Cu5ZnZrOx_fresh	05Cu5ZnZrOx_He_30min_573K_000	05Cu5ZnZrOx_He_30min_573K_000	05Cu5ZnZrOx_He_30min_573K_001	05Cu5ZnZrOx_He_30min_573K_001	05Cu5ZnZrOx_He_30min_573K_002	05Cu5ZnZrOx_He_30min_573K_002	05Cu5ZnZrOx_He_30min_573K_003	05Cu5ZnZrOx_He_30min_573K_003	05Cu5ZnZrOx_He_30min_573K_004	05Cu5ZnZrOx_He_30min_573K_004	05Cu5ZnZrOx_He_30min_573K_005	05Cu5ZnZrOx_He_30min_573K_005	05Cu5ZnZrOx_He_30min_573K_006	05Cu5ZnZrOx_He_30min_573K_006	05Cu5ZnZrOx_He_60min_Tramp_000	05Cu5ZnZrOx_He_60min_Tramp_000	05Cu5ZnZrOx_He_60min_Tramp_001	05Cu5ZnZrOx_He_60min_Tramp_001	05Cu5ZnZrOx_He_60min_Tramp_002	05Cu5ZnZrOx_He_60min_Tramp_002	05Cu5ZnZrOx_He_60min_Tramp_003	05Cu5ZnZrOx_He_60min_Tramp_003	05Cu5ZnZrOx_He_60min_Tramp_004	05Cu5ZnZrOx_He_60min_Tramp_004	05Cu5ZnZrOx_He_60min_Tramp_005	05Cu5ZnZrOx_He_60min_Tramp_005	05Cu5ZnZrOx_He_60min_Tramp_006	05Cu5ZnZrOx_He_60min_Tramp_006	05Cu5ZnZrOx_He_60min_Tramp_007	05Cu5ZnZrOx_He_60min_Tramp_007	05Cu5ZnZrOx_He_60min_Tramp_008	05Cu5ZnZrOx_He_60min_Tramp_008	05Cu5ZnZrOx_He_60min_Tramp_009	05Cu5ZnZrOx_He_60min_Tramp_009	05CuZnZrOx_He_30min_573K	05CuZnZrOx_He_30min_573K	Zn_foil	Zn_foil	Zn_oxide	Zn_oxide
E (eV)	Normalized Intesity (a.u.)	E (eV)	Normalized Intesity (a.u.)	E (eV)	Normalized Intesity (a.u.)	E (eV)	Normalized Intesity (a.u.)	E (eV)	Normalized Intesity (a.u.)	E (eV)	Normalized Intesity (a.u.)	E (eV)	Normalized Intesity (a.u.)	E (eV)	Normalized Intesity (a.u.)	E (eV)	Normalized Intesity (a.u.)	E (eV)	Normalized Intesity (a.u.)	E (eV)	Normalized Intesity (a.u.)	E (eV)	Normalized Intesity (a.u.)	E (eV)	Normalized Intesity (a.u.)	E (eV)	Normalized Intesity (a.u.)	E (eV)	Normalized Intesity (a.u.)	E (eV)	Normalized Intesity (a.u.)	E (eV)	Normalized Intesity (a.u.)	E (eV)	Normalized Intesity (a.u.)	E (eV)	Normalized Intesity (a.u.)	E (eV)	Normalized Intesity (a.u.)	E (eV)	Normalized Intesity (a.u.)	E (eV)	Normalized Intesity (a.u.)	E (eV)	Normalized Intesity (a.u.)	E (eV)	Normalized Intesity (a.u.)	E (eV)	Normalized Intesity (a.u.)
9560.33	0.00179	9553.84	0.00305	9553.87	0.00209	9553.9	0.00268	9553.83	0.00315	9553.88	0.00133	9553.88	0.00225	9553.94	0.00137	9553.26	0.00251	9553.31	0.00255	9553.39	0.000490735	9553.58	0.000781358	9553.5	0.00273	9553.66	0.00178	9553.67	0.0015	9553.76	0.000232036	9553.75	0.0027	9553.89	0.00379	9559.84	0.00247	9556.57	0.00165	9544.95	0.00228
9561.53	0.00148	9555.04	0.00318	9555.07	0.00274	9555.1	0.00351	9555.02	0.00423	9555.08	0.000900419	9555.08	0.00135	9555.14	0.00308	9554.46	0.00385	9554.51	0.00040338	9554.58	0.00275	9554.78	0.00276	9554.7	0.00172	9554.86	0.0016	9554.87	0.00199	9554.96	0.000513615	9554.95	0.0013	9555.09	0.00222	9561.04	0.00108	9557.17	0.00166	9545.45	0.00217
9562.73	0.00119	9556.24	0.00375	9556.27	0.00309	9556.3	0.0016	9556.23	0.000276962	9556.28	0.00138	9556.28	0.0031	9556.34	0.00105	9555.66	0.00375	9555.71	0.00081435	9555.78	0.00273	9555.98	-0.00101	9555.9	0.00425	9556.06	-0.000175312	9556.07	0.00163	9556.16	0.00354	9556.15	0.00218	9556.29	0.00188	9562.24	0.0014	9557.77	0.00155	9545.95	0.0022
9563.93	0.00142	9557.44	0.00193	9557.47	0.000261696	9557.5	0.00214	9557.42	0.00191	9557.48	0.00138	9557.48	0.00314	9557.54	0.00144	9556.86	0.0026	9556.91	0.00318	9556.99	0.0034	9557.18	5.1276e-05	9557.1	0.00020889	9557.26	-0.000115151	9557.27	0.00497	9557.36	-0.000922138	9557.35	-0.000395301	9557.49	0.0013	9563.44	0.00128	9558.37	0.00151	9546.45	0.00226
9565.13	0.00145	9558.64	0.00128	9558.67	0.00217	9558.7	0.00293	9558.62	0.000868374	9558.68	0.00181	9558.68	0.00447	9558.74	0.00137	9558.06	0.00111	9558.11	0.00438	9558.18	0.00119	9558.38	0.0018	9558.3	0.00309	9558.46	0.00136	9558.47	0.00221	9558.56	0.00306	9558.55	0.00025896	9558.69	0.00124	9564.64	0.00114	9558.97	0.00139	9546.95	0.00237
9566.33	0.00105	9559.84	0.0036	9559.87	0.00298	9559.9	0.00308	9559.83	0.00151	9559.88	0.00212	9559.88	0.000787206	9559.94	0.00135	9559.26	0.00167	9559.31	0.00164	9559.39	0.00153	9559.58	0.00266	9559.5	0.00108	9559.66	0.00112	9559.67	0.00185	9559.76	0.00315	9559.75	0.00418	9559.89	0.00151	9565.84	0.000661555	9559.57	0.0014	9547.45	0.00213
9567.53	0.000525367	9561.04	0.00176	9561.07	0.000716329	9561.1	0.000245804	9561.02	0.00284	9561.08	0.0026	9561.08	0.000331583	9561.14	-0.000313384	9560.46	0.003	9560.51	0.0023	9560.58	0.000342484	9560.78	0.00129	9560.7	0.00116	9560.86	0.00165	9560.87	0.000548137	9560.96	0.00111	9560.95	0.00121	9561.09	0.00118	9567.04	0.000855414	9560.17	0.00141	9547.95	0.00227
9568.73	0.000719851	9562.24	0.00164	9562.27	0.00143	9562.3	0.00173	9562.23	0.000458553	9562.28	-0.000168236	9562.28	0.00175	9562.34	0.00146	9561.66	-0.000210372	9561.71	0.000829823	9561.78	0.00131	9561.98	-0.00241	9561.9	-3.98427e-05	9562.06	0.00115	9562.07	0.0032	9562.16	0.00151	9562.15	0.00182	9562.29	0.00145	9568.24	0.000221533	9560.77	0.00138	9548.45	0.00217
9569.93	0.000941643	9563.44	-0.000163808	9563.47	0.00127	9563.5	0.00158	9563.42	0.00175	9563.48	-0.00101	9563.48	0.00187	9563.54	0.00351	9562.86	-9.6573e-05	9562.91	0.00125	9562.99	0.00175	9563.18	0.00162	9563.1	0.00231	9563.26	-0.000163886	9563.27	0.00195	9563.36	0.000491699	9563.35	0.00151	9563.49	0.000132069	9569.44	0.00109	9561.37	0.00132	9548.95	0.00196
9571.13	0.000609498	9564.64	0.00198	9564.67	0.00128	9564.7	0.000614147	9564.62	0.00179	9564.68	0.00065053	9564.68	-0.000946375	9564.74	0.0023	9564.06	0.00071021	9564.11	0.00126	9564.18	0.00187	9564.38	0.00187	9564.3	0.00108	9564.46	-0.000144677	9564.47	0.00152	9564.56	-0.00133	9564.55	-0.000378131	9564.69	0.00129	9570.64	0.000916377	9561.97	0.00134	9549.45	0.00188
9572.33	0.000601684	9565.84	-0.002	9565.87	0.0015	9565.9	0.00211	9565.83	0.000284617	9565.88	-0.00109	9565.88	-0.000525022	9565.94	0.00338	9565.26	0.000708424	9565.31	0.000403799	9565.39	0.00357	9565.58	0.00247	9565.5	0.00265	9565.66	0.00283	9565.67	0.00246	9565.76	0.00354	9565.75	-0.00131	9565.89	0.002	9571.84	0.000677268	9562.57	0.00128	9549.95	0.00182
9573.53	0.000416264	9567.04	-5.86898e-06	9567.07	-0.000227078	9567.1	0.00238	9567.02	-0.000600497	9567.08	0.00126	9567.08	0.000491828	9567.14	0.000355083	9566.46	0.00109	9566.51	0.000118207	9566.58	0.00023957	9566.78	0.00268	9566.7	0.00128	9566.86	0.00206	9566.87	0.000433615	9566.96	0.000385129	9566.95	0.00308	9567.09	0.00118	9573.04	0.000835505	9563.17	0.0013	9550.45	0.0021
9574.73	0.000351828	9568.24	-0.001	9568.27	0.000552298	9568.3	0.000734455	9568.23	-0.00044539	9568.28	0.00014694	9568.28	0.00144	9568.34	-0.00146	9567.66	-0.00113	9567.71	-0.000425553	9567.78	-0.000250307	9567.98	0.000117518	9567.9	0.000760515	9568.06	0.000389473	9568.07	-0.000616051	9568.16	-0.000608411	9568.15	-5.73497e-05	9568.29	-0.000998354	9574.24	-0.000215746	9563.77	0.00115	9550.95	0.00215
9575.93	6.3722e-05	9569.44	0.00058668	9569.47	0.00113	9569.5	0.000332717	9569.42	0.00112	9569.48	0.000690124	9569.48	0.00122	9569.54	0.00223	9568.86	0.000100517	9568.91	-0.000796497	9568.99	-0.00106	9569.18	0.00287	9569.1	0.000532464	9569.26	0.004	9569.27	6.6703e-05	9569.36	-0.000177487	9569.35	0.00115	9569.49	0.000236377	9575.44	-0.00012007	9564.37	0.00107	9551.45	0.00199
9577.13	-0.000328746	9570.64	0.0015	9570.67	0.00148	9570.7	0.00152	9570.62	0.000193309	9570.68	-0.00126	9570.68	0.000195323	9570.74	0.00129	9570.06	5.93316e-05	9570.11	-0.00044566	9570.18	-0.000661033	9570.38	0.000757486	9570.3	0.000280652	9570.46	0.00158	9570.47	-0.00102	9570.56	0.0019	9570.55	0.0012	9570.69	0.00112	9576.64	0.000471568	9564.97	0.00107	9551.95	0.00179
9578.33	-0.000299942	9571.84	0.000810353	9571.87	0.00112	9571.9	-0.000340286	9571.83	-0.000586245	9571.88	0.0015	9571.88	-0.00187	9571.94	0.00221	9571.26	0.00169	9571.31	0.000803545	9571.39	0.0013	9571.58	0.00183	9571.5	0.000792901	9571.66	1.44865e-05	9571.67	0.000271126	9571.76	0.000430393	9571.75	0.00189	9571.89	-0.000288644	9577.84	0.000301918	9565.57	0.000971653	9552.45	0.00175
9579.53	9.19216e-05	9573.04	0.00131	9573.07	0.00218	9573.1	-0.00102	9573.02	-4.28528e-05	9573.08	0.00102	9573.08	0.000750772	9573.14	2.99643e-05	9572.46	6.07929e-05	9572.51	0.000123971	9572.58	0.00252	9572.78	-0.000473897	9572.7	-0.000579102	9572.86	0.00172	9572.87	-0.000133542	9572.96	0.00133	9572.95	0.000353321	9573.09	0.00131	9579.04	0.00013583	9566.17	0.000941193	9552.95	0.00184
9580.73	2.4667e-05	9574.24	-0.000315005	9574.27	-0.00163	9574.3	0.000662537	9574.23	0.00335	9574.28	0.000116204	9574.28	-5.50211e-05	9574.34	-0.000796138	9573.66	0.00188	9573.71	0.00139	9573.78	0.000323643	9573.98	-0.00183	9573.9	-0.000778739	9574.06	0.000639756	9574.07	0.00141	9574.16	0.0017	9574.15	-0.000277124	9574.29	-0.000560975	9580.24	-0.000339131	9566.77	0.00104	9553.45	0.00193
9581.93	0.000181853	9575.44	-0.00122	9575.47	0.000171941	9575.5	-0.000709361	9575.42	0.00137	9575.48	4.38837e-05	9575.48	0.000944616	9575.54	-0.000502472	9574.86	0.000504941	9574.91	-0.000944297	9574.99	0.00226	9575.18	-0.000992605	9575.1	-0.000601751	9575.26	0.000379327	9575.27	-0.00201	9575.36	-0.000880823	9575.35	0.000420265	9575.49	0.000779288	9581.44	-0.000505113	9567.37	0.000860739	9553.95	0.00163
9583.13	-0.000204704	9576.64	0.000483502	9576.67	0.000681943	9576.7	0.00121	9576.62	0.000652196	9576.68	0.000608557	9576.68	-0.00121	9576.74	0.000662347	9576.06	0.00163	9576.11	-0.000739817	9576.18	-0.000335019	9576.38	-1.78793e-05	9576.3	-0.00138	9576.46	-0.000899547	9576.47	-0.000500459	9576.56	0.00134	9576.55	-0.000958939	9576.69	-0.0013	9582.64	-0.000865999	9567.97	0.000726363	9554.45	0.00168
9584.33	-0.00111	9577.84	0.00111	9577.87	0.0015	9577.9	-0.0023	9577.83	-1.63137e-05	9577.88	0.0019	9577.88	-0.000837358	9577.94	-0.000278214	9577.26	0.000216102	9577.31	0.000402611	9577.39	0.000561315	9577.58	-0.00044068	9577.5	7.90137e-05	9577.66	-0.00063649	9577.67	-1.67925e-05	9577.76	0.00126	9577.75	0.000325969	9577.89	-0.00113	9583.84	0.00028733	9568.57	0.000712375	9554.95	0.00151
9585.53	-0.0011	9579.04	-0.000981715	9579.07	-0.000755776	9579.1	0.000997528	9579.02	0.000196124	9579.08	-0.000235229	9579.08	0.000877963	9579.14	0.000578442	9578.46	0.00111	9578.51	0.000471679	9578.58	0.0013	9578.78	0.00153	9578.7	-0.000318511	9578.86	3.0202e-05	9578.87	-0.00123	9578.96	0.000676007	9578.95	-0.000107036	9579.09	-0.00107	9585.04	0.000274849	9569.17	0.000645016	9555.45	0.00167
9586.73	-0.000247129	9580.24	-0.00039471	9580.27	-0.00138	9580.3	-0.000915603	9580.23	-0.00138	9580.28	-0.000316812	9580.28	-0.000719437	9580.34	0.00107	9579.66	0.000781047	9579.71	0.000748681	9579.78	0.000103368	9579.98	0.00136	9579.9	-0.00144	9580.06	-0.00103	9580.07	-0.000446722	9580.16	-0.00177	9580.15	-0.000732908	9580.29	0.000762974	9586.24	-0.00113	9569.77	0.000533038	9555.95	0.00143
9587.93	-0.000517954	9581.44	-0.0007869	9581.47	-0.000171761	9581.5	-0.000377192	9581.42	0.00187	9581.48	0.00168	9581.48	-0.000649743	9581.54	-0.00346	9580.86	-1.83427e-05	9580.91	-0.00116	9580.99	0.000127942	9581.18	-0.00132	9581.1	0.000255668	9581.26	-0.00209	9581.27	0.000146824	9581.36	0.000355575	9581.35	0.000422608	9581.49	-0.00118	9587.44	-0.000583837	9570.37	0.000465686	9556.45	0.00144
9589.13	-0.00023819	9582.64	-0.000692556	9582.67	-0.000355242	9582.7	-0.00395	9582.62	-0.00126	9582.68	-0.00092506	9582.68	-0.00138	9582.74	0.00179	9582.06	0.00101	9582.11	0.000582916	9582.18	-0.000926974	9582.38	-0.00166	9582.3	0.00153	9582.46	0.000188577	9582.47	0.00114	9582.56	0.000802374	9582.55	-0.00144	9582.69	0.00136	9588.64	-0.00207	9570.97	0.000609173	9556.95	0.00131
9590.33	-0.000740832	9583.84	0.00136	9583.87	-0.000366325	9583.9	-0.00118	9583.83	-0.00143	9583.88	-0.00034404	9583.88	0.0024	9583.94	-0.000486742	9583.26	0.000224349	9583.31	-0.000284346	9583.39	0.00205	9583.58	-6.29202e-05	9583.5	-0.000963061	9583.66	0.000278204	9583.67	-0.000101519	9583.76	-0.00131	9583.75	-0.000174219	9583.89	0.00189	9589.84	-0.00144	9571.57	0.000651505	9557.45	0.00138
9591.53	-0.000601395	9585.04	0.002	9585.07	-0.00101	9585.1	-0.00146	9585.02	-0.00123	9585.08	-0.00163	9585.08	0.00273	9585.14	0.000630798	9584.46	0.00199	9584.51	-0.00137	9584.58	-0.00203	9584.78	-0.0039	9584.7	0.000953084	9584.86	-0.00136	9584.87	-0.000349147	9584.96	-0.0022	9584.95	-0.000361471	9585.09	0.000581739	9591.04	-0.000460769	9572.17	0.00054875	9557.95	0.00127
9592.73	-0.00087067	9586.24	-0.00263	9586.27	0.000215307	9586.3	-0.000968697	9586.23	0.000465687	9586.28	-0.00113	9586.28	-0.00105	9586.34	-0.0019	9585.66	-0.0013	9585.71	0.001	9585.78	-0.00296	9585.98	-0.000997432	9585.9	2.90949e-05	9586.06	0.000305362	9586.07	-0.00188	9586.16	0.000279924	9586.15	8.2861e-05	9586.29	1.16578e-05	9592.24	-0.000609695	9572.77	0.000429589	9558.45	0.00141
9593.93	-0.000868481	9587.44	-5.99665e-05	9587.47	-0.00237	9587.5	0.000133956	9587.42	-0.00381	9587.48	-0.0025	9587.48	0.00145	9587.54	-0.000381737	9586.86	-0.00255	9586.91	-2.80335e-05	9586.99	-0.00285	9587.18	0.000399655	9587.1	0.000358695	9587.26	-0.00268	9587.27	-0.000978366	9587.36	-0.00132	9587.35	6.29306e-05	9587.49	-0.00134	9593.44	5.17576e-05	9573.37	0.000411429	9558.95	0.00116
9595.13	-0.00103	9588.64	-0.00239	9588.67	-0.00229	9588.7	-0.00146	9588.62	-0.000754801	9588.68	-0.00146	9588.68	-0.0024	9588.74	-0.00322	9588.06	0.00135	9588.11	0.00154	9588.18	-0.00235	9588.38	-0.00059172	9588.3	0.000701571	9588.46	-0.00174	9588.47	-0.00019347	9588.56	-0.00161	9588.55	-0.00133	9588.69	-0.001	9594.64	-0.000305122	9573.97	0.000328188	9559.45	0.000932455
9596.33	-0.00118	9589.84	0.00124	9589.87	-0.00172	9589.9	-0.00207	9589.83	-0.000896154	9589.88	-0.00216	9589.88	0.000902566	9589.94	-0.00531	9589.26	-0.00182	9589.31	-0.000455069	9589.39	-3.96663e-05	9589.58	-0.00243	9589.5	0.00229	9589.66	-0.00111	9589.67	-0.000925145	9589.76	-0.00211	9589.75	-0.00113	9589.89	0.000305986	9595.84	-0.00111	9574.57	0.000312636	9559.95	0.00129
9597.53	-0.000774911	9591.04	0.000555691	9591.07	-0.00207	9591.1	-0.000503323	9591.02	-0.00131	9591.08	0.000421951	9591.08	-8.03866e-05	9591.14	-0.000911267	9590.46	0.000613427	9590.51	-0.000497194	9590.58	-0.00101	9590.78	-0.00104	9590.7	-0.00295	9590.86	-1.77758e-06	9590.87	-0.0034	9590.96	-0.00143	9590.95	-0.00099862	9591.09	0.00106	9597.04	-0.000802483	9575.17	0.000381497	9560.45	0.00118
9598.73	-0.000605826	9592.24	0.000957128	9592.27	-0.000447592	9592.3	-0.00045009	9592.23	-0.0036	9592.28	-0.000584712	9592.28	-0.00221	9592.34	-0.00134	9591.66	-0.000726228	9591.71	-0.00061214	9591.78	-0.00192	9591.98	-0.00129	9591.9	-0.00158	9592.06	-0.000676284	9592.07	-0.00165	9592.16	-0.00119	9592.15	-0.00357	9592.29	-0.000161272	9598.24	-0.00107	9575.77	0.000355455	9560.95	0.00115
9599.93	-0.00132	9593.44	0.000797225	9593.47	-0.00107	9593.5	-0.0019	9593.42	-0.000727019	9593.48	0.00193	9593.48	0.000249172	9593.54	0.000228471	9592.86	-0.00236	9592.91	-0.00229	9592.99	0.00163	9593.18	-0.00192	9593.1	-0.00156	9593.26	-0.00128	9593.27	0.00124	9593.36	-0.00133	9593.35	-0.000900509	9593.49	-0.00172	9599.44	-0.000572844	9576.37	0.000255744	9561.45	0.001
9601.13	-0.00113	9594.64	-0.000892958	9594.67	-0.00163	9594.7	6.60783e-05	9594.62	-0.000611502	9594.68	0.00257	9594.68	-0.000648158	9594.74	-0.00165	9594.06	-0.0013	9594.11	-0.00109	9594.18	-0.00136	9594.38	0.000162727	9594.3	-0.00294	9594.46	-0.00348	9594.47	-0.000336071	9594.56	0.000346473	9594.55	-0.00118	9594.69	4.78195e-06	9600.64	-0.000793002	9576.97	0.000181022	9561.95	0.00103
9602.33	-0.0011	9595.84	-0.00289	9595.87	0.000647815	9595.9	0.000652739	9595.83	-0.000383498	9595.88	-0.002	9595.88	-0.00234	9595.94	-0.00106	9595.26	-0.00252	9595.31	-0.000988645	9595.39	0.000146883	9595.58	-0.000216888	9595.5	-0.00363	9595.66	0.000446953	9595.67	-0.00387	9595.76	-0.000303384	9595.75	-0.000745704	9595.89	-0.00308	9601.84	-0.00158	9577.57	0.000107052	9562.45	0.00106
9603.53	-0.00106	9597.04	-0.000401074	9597.07	-0.00191	9597.1	0.000696673	9597.02	-0.000550551	9597.08	-0.000775301	9597.08	-0.00247	9597.14	-0.000120224	9596.46	-0.00148	9596.51	-0.00211	9596.58	-0.00239	9596.78	-0.00212	9596.7	-0.000266991	9596.86	-0.000286306	9596.87	0.000607409	9596.96	-0.00253	9596.95	-0.0019	9597.09	1.12258e-05	9603.04	-0.00111	9578.17	0.000186197	9562.95	0.000859528
9604.73	-0.00202	9598.24	0.000562226	9598.27	-0.00102	9598.3	-0.00232	9598.23	-0.00155	9598.28	-0.00112	9598.28	-0.00246	9598.34	-0.000455043	9597.66	-0.00177	9597.71	-0.00187	9597.78	-0.000319647	9597.98	-0.000174333	9597.9	-0.000947461	9598.06	-0.00313	9598.07	0.000777092	9598.16	-0.00182	9598.15	-0.000395093	9598.29	-0.00258	9604.24	-0.00186	9578.77	0.000130497	9563.45	0.000995006
9605.93	-0.00137	9599.44	0.00122	9599.47	-0.00162	9599.5	-0.00178	9599.42	0.00104	9599.48	0.00119	9599.48	-0.00223	9599.54	-0.000289082	9598.86	-0.00227	9598.91	-0.000871288	9598.99	7.22792e-05	9599.18	0.000617161	9599.1	0.000656056	9599.26	-0.00197	9599.27	-0.00137	9599.36	-0.00191	9599.35	-0.00156	9599.49	-0.000296041	9605.44	-0.000431629	9579.37	0.000103507	9563.95	0.000664141
9607.13	-0.00136	9600.64	-0.000638117	9600.67	-0.00237	9600.7	-0.000547877	9600.62	-0.00143	9600.68	-0.00158	9600.68	0.00139	9600.74	-0.0012	9600.06	-0.00196	9600.11	-0.0021	9600.18	-0.00121	9600.38	-0.0022	9600.3	-0.00237	9600.46	-0.00143	9600.47	-0.00227	9600.56	-0.00209	9600.55	-0.00444	9600.69	-0.000480075	9606.64	-0.000908818	9579.97	2.79224e-05	9564.45	0.00104
9608.33	-0.00129	9601.84	-0.000735523	9601.87	-0.000724319	9601.9	-0.000508443	9601.83	-0.0014	9601.88	-0.00114	9601.88	-0.00331	9601.94	-0.00354	9601.26	-0.00258	9601.31	0.000341079	9601.39	-0.00055012	9601.58	-0.00181	9601.5	-0.000793268	9601.66	-0.00312	9601.67	-0.00219	9601.76	-0.00299	9601.75	0.000311252	9601.89	-0.00125	9607.84	-0.000480419	9580.57	4.59472e-05	9564.95	0.000795169
9609.53	-0.0012	9603.04	-0.00348	9603.07	0.00112	9603.1	-0.00111	9603.02	-0.000619191	9603.08	0.000270598	9603.08	-0.00204	9603.14	-0.00126	9602.46	-0.00357	9602.51	-0.00308	9602.58	-0.0023	9602.78	-0.00125	9602.7	0.000532582	9602.86	-0.00228	9602.87	-0.000316503	9602.96	-0.000541001	9602.95	-0.000695079	9603.09	-0.000592556	9609.04	-0.00237	9581.17	7.24312e-05	9565.45	0.000625855
9610.73	-0.00101	9604.24	-0.00451	9604.27	-0.00316	9604.3	-0.00148	9604.23	-0.00149	9604.28	-0.00337	9604.28	-0.000625345	9604.34	0.00191	9603.66	-0.000149498	9603.71	0.00030648	9603.78	-0.000789509	9603.98	0.00122	9603.9	-0.00181	9604.06	-0.00222	9604.07	0.00212	9604.16	-0.00162	9604.15	0.000122115	9604.29	-0.00324	9610.24	-0.0018	9581.77	-7.61978e-05	9565.95	0.000716626
9611.93	-0.000901902	9605.44	-0.000608269	9605.47	-2.59368e-05	9605.5	0.000951594	9605.42	-6.6917e-05	9605.48	-7.11621e-05	9605.48	0.00025103	9605.54	-0.00329	9604.86	-0.00322	9604.91	-0.00191	9604.99	-0.00192	9605.18	0.00137	9605.1	-0.00344	9605.26	-0.000118985	9605.27	-0.00317	9605.36	-0.00296	9605.35	-0.00082696	9605.49	-0.00151	9611.44	-0.000669559	9582.37	-1.35765e-05	9566.45	0.000848476
9613.13	-0.000527176	9606.64	-0.00356	9606.67	-0.00173	9606.7	0.00132	9606.62	0.000334847	9606.68	-0.00148	9606.68	0.0021	9606.74	-0.00209	9606.06	-0.00206	9606.11	0.00054087	9606.18	-0.00107	9606.38	-0.00278	9606.3	-0.00202	9606.46	-0.00183	9606.47	-0.000644281	9606.56	0.00113	9606.55	-0.0015	9606.69	-0.00229	9612.64	-0.00103	9582.97	-6.32517e-05	9566.95	0.00061245
9614.33	-0.000714179	9607.84	0.000139133	9607.87	-0.000526937	9607.9	-0.00273	9607.83	-0.00251	9607.88	-0.000885586	9607.88	0.00272	9607.94	-0.00178	9607.26	-0.00135	9607.31	-0.00376	9607.39	-0.00233	9607.58	-0.00245	9607.5	-0.00154	9607.66	0.00172	9607.67	0.00016512	9607.76	-0.00217	9607.75	-0.00079291	9607.89	0.00126	9613.84	-0.00162	9583.57	-7.06767e-05	9567.45	0.0006084
9615.53	-0.000695985	9609.04	-0.00207	9609.07	-0.00296	9609.1	-0.0022	9609.02	-0.00245	9609.08	-0.000412203	9609.08	-0.00431	9609.14	-0.00265	9608.46	0.000184861	9608.51	-0.00244	9608.58	-0.00333	9608.78	-0.000828319	9608.7	-0.00182	9608.86	-0.000323686	9608.87	-0.000835015	9608.96	-0.000802909	9608.95	0.00045014	9609.09	-0.00246	9615.04	-0.000303907	9584.17	-0.000232912	9567.95	0.000504017
9616.73	-0.000640193	9610.24	-0.00204	9610.27	-0.000273336	9610.3	-0.00188	9610.23	-0.000806635	9610.28	-0.00165	9610.28	-0.00311	9610.34	-0.0017	9609.66	0.00143	9609.71	-0.00453	9609.78	-0.00344	9609.98	-0.00116	9609.9	-0.000947671	9610.06	0.00082911	9610.07	-0.00229	9610.16	-0.00206	9610.15	-0.000345523	9610.29	-0.00144	9616.24	-0.000625462	9584.77	-0.000340881	9568.45	0.000338246
9617.93	-0.000140426	9611.44	-0.00116	9611.47	-0.00088598	9611.5	-0.000477382	9611.42	-0.000369684	9611.48	-0.0015	9611.48	-0.000132235	9611.54	0.000481366	9610.86	0.000933476	9610.91	0.000216122	9610.99	-0.000948853	9611.18	0.000326985	9611.1	0.000424748	9611.26	-0.00115	9611.27	-9.98786e-05	9611.36	-0.000482253	9611.35	-0.000216231	9611.49	-0.000249779	9617.44	-0.00116	9585.37	-0.000324736	9568.95	0.000421047
9619.13	-0.000467048	9612.64	0.00135	9612.67	-0.00181	9612.7	-0.00227	9612.62	0.0013	9612.68	-0.00157	9612.68	-0.00161	9612.74	-0.000534806	9612.06	-0.00116	9612.11	-0.00202	9612.18	0.000647349	9612.38	0.00139	9612.3	-0.00122	9612.46	-1.35473e-05	9612.47	0.00116	9612.56	-0.00114	9612.55	-0.00168	9612.69	0.000388229	9618.64	-0.000526611	9585.97	-0.000325256	9569.45	0.000633984
9620.33	-0.000252158	9613.84	-0.00318	9613.87	-0.00146	9613.9	0.000313329	9613.83	-0.00163	9613.88	-0.00218	9613.88	-0.00152	9613.94	-0.00161	9613.26	-0.000521368	9613.31	-0.00299	9613.39	-0.00131	9613.58	-0.00111	9613.5	-0.00166	9613.66	-0.000932624	9613.67	0.000604328	9613.76	-0.00173	9613.75	-3.43387e-05	9613.89	0.000629036	9619.84	0.000178315	9586.57	-0.000370866	9569.95	0.000517147
9621.53	-0.000115558	9615.04	-0.000184474	9615.07	0.000581392	9615.1	-0.00099117	9615.02	0.00224	9615.08	3.29672e-05	9615.08	-0.000420097	9615.14	-0.000616614	9614.46	-0.000135352	9614.51	-0.00137	9614.58	-0.00102	9614.78	-0.00181	9614.7	-0.00238	9614.86	-2.19443e-05	9614.87	-8.53364e-05	9614.96	0.000481005	9614.95	-0.00109	9615.09	-7.03643e-05	9621.04	0.000101564	9587.17	-0.000336975	9570.45	0.000280917
9622.73	-0.000306075	9616.24	7.84759e-05	9616.27	-0.00132	9616.3	-0.000466491	9616.23	-0.00207	9616.28	-0.000790042	9616.28	-0.00131	9616.34	0.000110342	9615.66	-0.00303	9615.71	0.000785532	9615.78	-0.00048831	9615.98	-0.000939867	9615.9	-0.000150016	9616.06	-0.00070137	9616.07	-0.00119	9616.16	-0.000954778	9616.15	-0.000888757	9616.29	-0.0031	9622.24	-0.00028992	9587.77	-0.000430953	9570.95	0.000515107
9623.93	9.77945e-05	9617.44	-0.00271	9617.47	-0.00301	9617.5	-0.000852305	9617.42	0.00048619	9617.48	0.00138	9617.48	-0.000574023	9617.54	-0.00118	9616.86	-1.35468e-05	9616.91	0.0014	9616.99	-0.000159527	9617.18	-0.00165	9617.1	-0.000815578	9617.26	-0.00145	9617.27	-0.000712431	9617.36	0.000756081	9617.35	-0.00133	9617.49	-0.0022	9623.44	-0.000765058	9588.37	-0.000373936	9571.45	0.00043439
9625.13	0.000735774	9618.64	-0.000659966	9618.67	-0.000236409	9618.7	-0.000919352	9618.62	0.000784473	9618.68	0.000172329	9618.68	-0.00179	9618.74	0.000502297	9618.06	-0.00204	9618.11	-0.000165561	9618.18	-0.000471801	9618.38	-0.000301945	9618.3	-0.000190238	9618.46	-0.000498714	9618.47	-0.0026	9618.56	-0.00274	9618.55	-0.000276619	9618.69	8.10647e-05	9624.64	0.00148	9588.97	-0.000342372	9571.95	0.000424793
9626.33	0.000900571	9619.84	-0.00117	9619.87	-0.00115	9619.9	0.000802071	9619.83	-0.000993707	9619.88	0.000560867	9619.88	0.000491088	9619.94	0.00195	9619.26	-0.00165	9619.31	-0.001	9619.39	-0.00123	9619.58	-0.00137	9619.5	7.86692e-05	9619.66	0.000632892	9619.67	-0.00061636	9619.76	0.000221965	9619.75	-0.0015	9619.89	-0.000741316	9625.84	-0.000125546	9589.57	-0.000536832	9572.45	0.000369497
9627.53	0.000481645	9621.04	-0.00175	9621.07	0.00116	9621.1	-0.000781283	9621.02	-0.000437508	9621.08	0.000273656	9621.08	0.00133	9621.14	0.000360574	9620.46	-0.00115	9620.51	-0.000977347	9620.58	-0.0019	9620.78	-0.00164	9620.7	0.000435063	9620.86	0.000481759	9620.87	-0.000804273	9620.96	-0.000630276	9620.95	-0.000266042	9621.09	-0.000537588	9627.04	0.000793235	9590.17	-0.000717008	9572.95	0.000219009
9628.73	0.00163	9622.24	-0.000651853	9622.27	0.00133	9622.3	0.000986027	9622.23	0.000550884	9622.28	-0.00193	9622.28	-4.50889e-05	9622.34	-0.00145	9621.66	-0.000548569	9621.71	0.000155672	9621.78	-0.000761818	9621.98	-0.000189726	9621.9	-0.000364999	9622.06	-0.000618536	9622.07	0.000670953	9622.16	-7.8417e-05	9622.15	0.000142377	9622.29	-0.00182	9628.24	-0.000775172	9590.77	-0.000655848	9573.45	0.000244796
9629.93	0.00174	9623.44	-9.60961e-05	9623.47	-0.00259	9623.5	-0.00139	9623.42	-0.000192739	9623.48	0.000351887	9623.48	-0.000700859	9623.54	-1.65956e-05	9622.86	-0.000153003	9622.91	0.000734668	9622.99	-0.00177	9623.18	-0.00124	9623.1	9.79252e-06	9623.26	0.000674102	9623.27	0.000484061	9623.36	0.00136	9623.35	-0.00177	9623.49	-0.000896589	9629.44	0.000858963	9591.37	-0.000518165	9573.95	0.000337006
9631.13	0.00163	9624.64	0.00161	9624.67	0.00342	9624.7	0.00167	9624.62	-0.000759449	9624.68	0.00108	9624.68	0.000763022	9624.74	0.00101	9624.06	-0.000243697	9624.11	0.00182	9624.18	0.00027018	9624.38	-0.000918974	9624.3	0.00221	9624.46	0.00106	9624.47	-0.000109127	9624.56	0.000876392	9624.55	-0.000853935	9624.69	0.00192	9630.64	0.00115	9591.97	-0.000572155	9574.45	0.00021588
9632.33	0.00228	9625.84	-3.5065e-05	9625.87	0.00070351	9625.9	-0.00169	9625.83	0.000879843	9625.88	-0.000279574	9625.88	-0.000627226	9625.94	0.00106	9625.26	0.00321	9625.31	0.000973926	9625.39	0.00149	9625.58	0.000719029	9625.5	0.000114428	9625.66	0.00131	9625.67	0.000697492	9625.76	0.000899267	9625.75	0.00118	9625.89	0.000852991	9631.84	0.00252	9592.57	-0.00057952	9574.95	0.000333761
9633.53	0.00275	9627.04	0.00133	9627.07	0.00245	9627.1	0.00105	9627.02	0.00147	9627.08	0.00111	9627.08	-0.0019	9627.14	0.00115	9626.46	0.0035	9626.51	0.00365	9626.58	-0.000143478	9626.78	-0.000586692	9626.7	-0.000713252	9626.86	-0.000632334	9626.87	0.000839725	9626.96	3.86417e-05	9626.95	0.00297	9627.09	-0.000589049	9633.04	0.00284	9593.17	-0.000614932	9575.45	7.25984e-05
9634.73	0.00317	9628.24	-0.00108	9628.27	-0.000651695	9628.3	-0.000942867	9628.23	0.00245	9628.28	-0.00159	9628.28	-0.000206222	9628.34	-0.000257716	9627.66	0.000865819	9627.71	0.00101	9627.78	0.001	9627.98	0.00156	9627.9	0.00115	9628.06	0.00143	9628.07	-1.12486e-05	9628.16	0.00216	9628.15	0.002	9628.29	-0.00126	9634.24	0.00404	9593.77	-0.000621413	9575.95	-2.69576e-06
9635.93	0.00392	9629.44	0.00206	9629.47	0.000999778	9629.5	0.00131	9629.42	0.000403667	9629.48	0.00032062	9629.48	0.00070484	9629.54	0.000338681	9628.86	0.00411	9628.91	-0.000351751	9628.99	0.00281	9629.18	0.000372928	9629.1	0.00117	9629.26	0.00124	9629.27	0.000170967	9629.36	0.00291	9629.35	0.00249	9629.49	0.000197366	9635.44	0.00331	9594.37	-0.000666579	9576.45	0.00016485
9637.13	0.00469	9630.64	0.00187	9630.67	0.000906095	9630.7	0.00202	9630.62	0.000306579	9630.68	0.00207	9630.68	0.00161	9630.74	-0.00127	9630.06	-0.000477385	9630.11	0.00164	9630.18	0.00303	9630.38	0.00289	9630.3	0.00246	9630.46	0.000766216	9630.47	0.00114	9630.56	0.00142	9630.55	0.00209	9630.69	0.00232	9636.64	0.00522	9594.97	-0.000627351	9576.95	-6.37042e-05
9638.33	0.00503	9631.84	0.00347	9631.87	0.00488	9631.9	0.0013	9631.83	0.00175	9631.88	0.00121	9631.88	0.00311	9631.94	0.00182	9631.26	0.00199	9631.31	0.000578306	9631.39	0.00186	9631.58	0.0058	9631.5	0.00208	9631.66	0.00215	9631.67	0.00212	9631.76	0.000937809	9631.75	0.000149148	9631.89	0.00417	9637.84	0.00408	9595.57	-0.000796841	9577.45	-0.000170594
9639.53	0.00613	9633.04	0.00202	9633.07	0.00189	9633.1	0.00352	9633.02	0.000824081	9633.08	0.00338	9633.08	0.00286	9633.14	0.00403	9632.46	0.00178	9632.51	0.00188	9632.58	0.00355	9632.78	0.00206	9632.7	0.00339	9632.86	0.00106	9632.87	0.00217	9632.96	0.00249	9632.95	0.00148	9633.09	0.00376	9639.04	0.0059	9596.17	-0.000867607	9577.95	-0.000136338
9640.73	0.00763	9634.24	0.00608	9634.27	0.00492	9634.3	0.00343	9634.23	-9.4894e-05	9634.28	0.00118	9634.28	0.00345	9634.34	0.00567	9633.66	0.00214	9633.71	0.00481	9633.78	0.00555	9633.98	0.00468	9633.9	0.00441	9634.06	0.00321	9634.07	0.00362	9634.16	0.00488	9634.15	0.00426	9634.29	0.00286	9640.24	0.00734	9596.77	-0.000728901	9578.45	0.000114538
9641.93	0.00942	9635.44	0.00237	9635.47	0.00152	9635.5	0.0046	9635.42	0.00495	9635.48	0.00348	9635.48	0.00467	9635.54	0.00353	9634.86	0.00391	9634.91	0.00358	9634.99	0.00321	9635.18	0.00168	9635.1	0.00187	9635.26	0.00335	9635.27	0.00319	9635.36	0.00261	9635.35	0.00239	9635.49	0.00359	9641.44	0.00838	9597.37	-0.000709393	9578.95	2.13303e-05
9643.13	0.01087	9636.64	0.0047	9636.67	0.00513	9636.7	0.00541	9636.62	0.00428	9636.68	0.00631	9636.68	0.00514	9636.74	0.00541	9636.06	0.00529	9636.11	0.00817	9636.18	0.00596	9636.38	0.0028	9636.3	0.00311	9636.46	0.00279	9636.47	0.00642	9636.56	0.00432	9636.55	0.00347	9636.69	0.00456	9642.64	0.00889	9597.97	-0.000721643	9579.45	-0.000101385
9644.33	0.01241	9637.84	0.00437	9637.87	0.00236	9637.9	0.0056	9637.83	0.0056	9637.88	0.00601	9637.88	0.00289	9637.94	0.00334	9637.26	0.00524	9637.31	0.00455	9637.39	0.00753	9637.58	0.00456	9637.5	0.00776	9637.66	0.00348	9637.67	0.00568	9637.76	0.00447	9637.75	0.004	9637.89	0.0052	9643.84	0.01169	9598.57	-0.000767744	9579.95	-0.000170076
9645.53	0.01451	9639.04	0.00849	9639.07	0.00301	9639.1	0.00629	9639.02	0.00633	9639.08	0.0065	9639.08	0.00641	9639.14	0.00547	9638.46	0.0036	9638.51	0.00505	9638.58	0.00348	9638.78	0.00541	9638.7	0.00897	9638.86	0.00557	9638.87	0.00351	9638.96	0.00746	9638.95	0.00689	9639.09	0.00871	9645.04	0.01492	9599.17	-0.000748453	9580.45	-0.000210778
9646.73	0.01738	9640.24	0.00533	9640.27	0.00899	9640.3	0.00802	9640.23	0.00568	9640.28	0.00674	9640.28	0.00869	9640.34	0.00715	9639.66	0.00614	9639.71	0.00825	9639.78	0.00609	9639.98	0.00659	9639.9	0.00665	9640.06	0.0044	9640.07	0.00666	9640.16	0.00762	9640.15	0.0066	9640.29	0.00903	9646.24	0.01521	9599.77	-0.00062855	9580.95	-6.97927e-05
9647.93	0.02106	9641.44	0.00694	9641.47	0.00979	9641.5	0.00509	9641.42	0.00507	9641.48	0.01038	9641.48	0.01029	9641.54	0.00838	9640.86	0.00865	9640.91	0.01078	9640.99	0.00625	9641.18	0.00711	9641.1	0.00914	9641.26	0.00801	9641.27	0.00564	9641.36	0.00837	9641.35	0.00755	9641.49	0.00841	9647.44	0.01888	9600.37	-0.000768356	9581.45	-9.28214e-05
9649.13	0.02539	9642.64	0.01142	9642.67	0.00678	9642.7	0.01094	9642.62	0.00768	9642.68	0.01079	9642.68	0.00771	9642.74	0.00615	9642.06	0.01207	9642.11	0.00848	9642.18	0.00818	9642.38	0.01109	9642.3	0.01003	9642.46	0.00645	9642.47	0.01071	9642.56	0.0101	9642.55	0.00688	9642.69	0.0125	9648.64	0.02256	9600.97	-0.000839402	9581.95	-0.00023903
9650.33	0.03083	9643.84	0.01091	9643.87	0.01261	9643.9	0.01155	9643.83	0.01083	9643.88	0.01314	9643.88	0.01326	9643.94	0.00988	9643.26	0.01032	9643.31	0.01003	9643.39	0.01038	9643.58	0.00952	9643.5	0.01117	9643.66	0.01402	9643.67	0.01129	9643.76	0.01218	9643.75	0.01136	9643.89	0.01491	9649.84	0.02881	9601.57	-0.000685812	9582.45	-0.000339051
9651.53	0.03829	9645.04	0.01804	9645.07	0.01212	9645.1	0.01638	9645.02	0.01511	9645.08	0.01482	9645.08	0.01453	9645.14	0.01491	9644.46	0.01249	9644.51	0.01328	9644.58	0.01026	9644.78	0.01409	9644.7	0.01416	9644.86	0.01236	9644.87	0.00893	9644.96	0.01535	9644.95	0.01311	9645.09	0.01444	9651.04	0.03397	9602.17	-0.000705864	9582.95	-0.000310629
9652.73	0.05005	9646.24	0.01359	9646.27	0.01371	9646.3	0.01457	9646.23	0.01552	9646.28	0.01768	9646.28	0.01647	9646.34	0.01591	9645.66	0.01335	9645.71	0.01468	9645.78	0.01509	9645.98	0.0152	9645.9	0.0155	9646.06	0.01573	9646.07	0.01735	9646.16	0.0185	9646.15	0.01495	9646.29	0.01697	9652.24	0.04164	9602.77	-0.000742463	9583.45	-0.000224766
9653.93	0.06725	9647.44	0.01715	9647.47	0.02059	9647.5	0.02124	9647.42	0.01984	9647.48	0.01789	9647.48	0.01922	9647.54	0.01859	9646.86	0.01589	9646.91	0.01777	9646.99	0.01965	9647.18	0.01626	9647.1	0.01965	9647.26	0.01761	9647.27	0.0182	9647.36	0.0178	9647.35	0.0167	9647.49	0.01893	9653.44	0.05414	9603.37	-0.000822619	9583.95	-0.00040807
9655.13	0.09815	9648.64	0.02086	9648.67	0.02378	9648.7	0.02152	9648.62	0.02078	9648.68	0.02524	9648.68	0.02249	9648.74	0.02284	9648.06	0.02119	9648.11	0.01851	9648.18	0.02384	9648.38	0.0223	9648.3	0.0189	9648.46	0.02211	9648.47	0.01881	9648.56	0.02161	9648.55	0.02259	9648.69	0.02493	9654.64	0.07672	9603.97	-0.000942713	9584.45	-0.000419783
9656.33	0.16516	9649.84	0.02942	9649.87	0.02837	9649.9	0.0284	9649.83	0.02858	9649.88	0.02712	9649.88	0.03121	9649.94	0.03039	9649.26	0.02496	9649.31	0.02587	9649.39	0.02458	9649.58	0.02557	9649.5	0.02255	9649.66	0.02809	9649.67	0.02437	9649.76	0.02726	9649.75	0.02929	9649.89	0.02514	9655.84	0.12484	9604.57	-0.000887337	9584.95	-0.000185658
9657.53	0.31309	9651.04	0.03388	9651.07	0.02999	9651.1	0.03395	9651.02	0.03652	9651.08	0.0377	9651.08	0.03634	9651.14	0.0337	9650.46	0.03161	9650.51	0.03334	9650.58	0.03307	9650.78	0.0322	9650.7	0.03088	9650.86	0.03142	9650.87	0.03271	9650.96	0.03376	9650.95	0.03462	9651.09	0.03322	9657.04	0.24973	9605.17	-0.000867473	9585.45	-0.000314022
9658.73	0.5876	9652.24	0.04195	9652.27	0.04077	9652.3	0.03964	9652.23	0.04245	9652.28	0.04183	9652.28	0.04437	9652.34	0.04369	9651.66	0.04345	9651.71	0.0409	9651.78	0.04163	9651.98	0.04165	9651.9	0.03879	9652.06	0.0434	9652.07	0.0427	9652.16	0.03808	9652.15	0.04233	9652.29	0.0429	9658.24	0.43013	9605.77	-0.000874738	9585.95	-0.000398965
9659.93	0.98541	9653.44	0.05224	9653.47	0.05657	9653.5	0.05715	9653.42	0.05292	9653.48	0.05656	9653.48	0.05188	9653.54	0.05398	9652.86	0.05073	9652.91	0.05261	9652.99	0.05292	9653.18	0.0545	9653.1	0.05236	9653.26	0.05497	9653.27	0.0547	9653.36	0.05568	9653.35	0.05487	9653.49	0.05608	9659.44	0.7343	9606.37	-0.000773392	9586.45	-0.000479655
9661.13	1.33602	9654.64	0.07621	9654.67	0.07688	9654.7	0.07577	9654.62	0.07893	9654.68	0.07905	9654.68	0.07911	9654.74	0.07917	9654.06	0.07142	9654.11	0.07138	9654.18	0.0706	9654.38	0.07035	9654.3	0.07497	9654.46	0.07998	9654.47	0.07586	9654.56	0.07442	9654.55	0.07723	9654.69	0.07766	9660.64	1.04802	9606.97	-0.00075318	9586.95	-0.000547454
9662.33	1.56413	9655.84	0.1242	9655.87	0.13009	9655.9	0.12686	9655.83	0.12758	9655.88	0.12466	9655.88	0.13217	9655.94	0.12263	9655.26	0.09959	9655.31	0.09915	9655.39	0.10518	9655.58	0.10417	9655.5	0.10727	9655.66	0.11128	9655.67	0.11465	9655.76	0.12101	9655.75	0.12402	9655.89	0.12844	9661.84	1.2768	9607.57	-0.00073769	9587.45	-0.000496618
9663.53	1.67233	9657.04	0.25138	9657.07	0.25246	9657.1	0.25454	9657.02	0.25002	9657.08	0.25141	9657.08	0.2601	9657.14	0.25888	9656.46	0.17567	9656.51	0.17313	9656.58	0.18796	9656.78	0.1936	9656.7	0.20529	9656.86	0.21485	9656.87	0.222	9656.96	0.24134	9656.95	0.23885	9657.09	0.24566	9663.04	1.42684	9608.17	-0.000673972	9587.95	-0.000401897
9664.73	1.67593	9658.24	0.43104	9658.27	0.4321	9658.3	0.43539	9658.23	0.43505	9658.28	0.4396	9658.28	0.44004	9658.34	0.44509	9657.66	0.33328	9657.71	0.34148	9657.78	0.35249	9657.98	0.36685	9657.9	0.37328	9658.06	0.39561	9658.07	0.3999	9658.16	0.40825	9658.15	0.416	9658.29	0.4261	9664.24	1.51525	9608.77	-0.000836887	9588.45	-0.000572711
9665.93	1.61324	9659.44	0.7344	9659.47	0.74796	9659.5	0.75511	9659.42	0.73614	9659.48	0.74687	9659.48	0.74498	9659.54	0.74734	9658.86	0.62353	9658.91	0.64057	9658.99	0.66435	9659.18	0.67542	9659.1	0.6759	9659.26	0.70484	9659.27	0.70612	9659.36	0.71797	9659.35	0.72576	9659.49	0.74137	9665.44	1.54228	9609.37	-0.000843771	9588.95	-0.00053293
9667.13	1.50386	9660.64	1.06961	9660.67	1.07496	9660.7	1.04984	9660.62	1.06203	9660.68	1.05335	9660.68	1.05639	9660.74	1.05391	9660.06	1.05581	9660.11	1.05268	9660.18	1.05926	9660.38	1.05039	9660.3	1.04	9660.46	1.07368	9660.47	1.06725	9660.56	1.06772	9660.55	1.06679	9660.69	1.07606	9666.64	1.52221	9609.97	-0.000748102	9589.45	-0.000583014
9668.33	1.37518	9661.84	1.30021	9661.87	1.28663	9661.9	1.27894	9661.83	1.29282	9661.88	1.28487	9661.88	1.28892	9661.94	1.27174	9661.26	1.39966	9661.31	1.3838	9661.39	1.36867	9661.58	1.36625	9661.5	1.3334	9661.66	1.33739	9661.67	1.32922	9661.76	1.30642	9661.75	1.31083	9661.89	1.28876	9667.84	1.4658	9610.57	-0.000751829	9589.95	-0.000630988
9669.53	1.26816	9663.04	1.43438	9663.07	1.43052	9663.1	1.43295	9663.02	1.40891	9663.08	1.43317	9663.08	1.4315	9663.14	1.43238	9662.46	1.58606	9662.51	1.57796	9662.58	1.54925	9662.78	1.53171	9662.7	1.50189	9662.86	1.50753	9662.87	1.48017	9662.96	1.4375	9662.95	1.45996	9663.09	1.42288	9669.04	1.37115	9611.17	-0.000745221	9590.45	-0.000559172
9670.73	1.20171	9664.24	1.52714	9664.27	1.51282	9664.3	1.51772	9664.23	1.50507	9664.28	1.51824	9664.28	1.52334	9664.34	1.50989	9663.66	1.68962	9663.71	1.67524	9663.78	1.64412	9663.98	1.6325	9663.9	1.60188	9664.06	1.57045	9664.07	1.55875	9664.16	1.54091	9664.15	1.53713	9664.29	1.53642	9670.24	1.28132	9611.77	-0.000760503	9590.95	-0.000635296
9671.93	1.16565	9665.44	1.55153	9665.47	1.53833	9665.5	1.54777	9665.42	1.52526	9665.48	1.53559	9665.48	1.54139	9665.54	1.54373	9664.86	1.69686	9664.91	1.65646	9664.99	1.63599	9665.18	1.60958	9665.1	1.59878	9665.26	1.587	9665.27	1.58652	9665.36	1.54986	9665.35	1.55942	9665.49	1.56916	9671.44	1.21912	9612.37	-0.000640052	9591.45	-0.000495857
9673.13	1.15278	9666.64	1.51806	9666.67	1.51429	9666.7	1.53125	9666.62	1.52391	9666.68	1.51895	9666.68	1.52292	9666.74	1.52179	9666.06	1.60659	9666.11	1.60902	9666.18	1.58639	9666.38	1.57838	9666.3	1.55886	9666.46	1.55984	9666.47	1.55477	9666.56	1.54202	9666.55	1.51732	9666.69	1.54981	9672.64	1.18382	9612.97	-0.000755574	9591.95	-0.000501755
9674.33	1.14541	9667.84	1.46762	9667.87	1.45871	9667.9	1.46554	9667.83	1.44029	9667.88	1.46316	9667.88	1.46776	9667.94	1.45641	9667.26	1.49693	9667.31	1.4861	9667.39	1.4737	9667.58	1.47904	9667.5	1.47076	9667.66	1.48519	9667.67	1.46824	9667.76	1.47004	9667.75	1.4521	9667.89	1.46746	9673.84	1.16327	9613.57	-0.000796666	9592.45	-0.000730476
9675.53	1.13453	9669.04	1.36421	9669.07	1.36533	9669.1	1.37516	9669.02	1.36285	9669.08	1.36984	9669.08	1.36856	9669.14	1.36077	9668.46	1.35341	9668.51	1.35029	9668.58	1.34838	9668.78	1.34924	9668.7	1.37004	9668.86	1.35641	9668.87	1.37132	9668.96	1.36845	9668.95	1.3596	9669.09	1.37343	9675.04	1.14419	9614.17	-0.000731723	9592.95	-0.000986596
9676.73	1.11003	9670.24	1.27216	9670.27	1.28105	9670.3	1.27894	9670.23	1.28832	9670.28	1.28793	9670.28	1.27278	9670.34	1.27328	9669.66	1.26181	9669.71	1.26242	9669.78	1.25685	9669.98	1.25916	9669.9	1.26304	9670.06	1.28843	9670.07	1.28393	9670.16	1.2686	9670.15	1.26099	9670.29	1.27134	9676.24	1.13018	9614.77	-0.000658409	9593.45	-0.000546631
9677.93	1.07837	9671.44	1.21805	9671.47	1.21005	9671.5	1.21949	9671.42	1.20779	9671.48	1.2161	9671.48	1.2168	9671.54	1.21939	9670.86	1.20617	9670.91	1.20729	9670.99	1.2187	9671.18	1.20681	9671.1	1.20015	9671.26	1.21049	9671.27	1.21717	9671.36	1.2197	9671.35	1.22802	9671.49	1.22594	9677.44	1.09701	9615.37	-0.000628964	9593.95	-0.000545049
9679.13	1.03878	9672.64	1.18631	9672.67	1.18715	9672.7	1.17627	9672.62	1.18361	9672.68	1.18367	9672.68	1.17634	9672.74	1.18387	9672.06	1.16386	9672.11	1.17605	9672.18	1.17221	9672.38	1.17087	9672.3	1.17747	9672.46	1.17787	9672.47	1.18233	9672.56	1.18047	9672.55	1.17012	9672.69	1.17971	9678.64	1.06926	9615.97	-0.000434506	9594.45	-0.000772197
9680.33	1.00204	9673.84	1.16241	9673.87	1.17071	9673.9	1.15611	9673.83	1.15198	9673.88	1.16636	9673.88	1.16087	9673.94	1.15741	9673.26	1.16331	9673.31	1.14925	9673.39	1.16019	9673.58	1.16942	9673.5	1.15374	9673.66	1.16737	9673.67	1.16627	9673.76	1.1594	9673.75	1.15376	9673.89	1.16683	9679.84	1.03869	9616.57	-0.000381774	9594.95	-0.00064872
9681.53	0.96746	9675.04	1.1375	9675.07	1.13753	9675.1	1.15423	9675.02	1.13307	9675.08	1.15166	9675.08	1.1344	9675.14	1.14566	9674.46	1.1611	9674.51	1.1534	9674.58	1.1564	9674.78	1.1574	9674.7	1.1614	9674.86	1.15651	9674.87	1.14546	9674.96	1.14879	9674.95	1.14965	9675.09	1.14674	9681.04	0.99869	9617.17	-0.000510411	9595.45	-0.000822249
9682.73	0.94073	9676.24	1.1262	9676.27	1.13035	9676.3	1.12288	9676.23	1.12678	9676.28	1.14113	9676.28	1.12684	9676.34	1.12899	9675.66	1.13241	9675.71	1.14705	9675.78	1.13409	9675.98	1.13714	9675.9	1.13006	9676.06	1.13382	9676.07	1.13809	9676.16	1.13346	9676.15	1.11902	9676.29	1.1411	9682.24	0.9734	9617.77	-0.000546381	9595.95	-0.00103
9683.93	0.91517	9677.44	1.10313	9677.47	1.08445	9677.5	1.09906	9677.42	1.10407	9677.48	1.0915	9677.48	1.09671	9677.54	1.09877	9676.86	1.10604	9676.91	1.10379	9676.99	1.11986	9677.18	1.11101	9677.1	1.11489	9677.26	1.12297	9677.27	1.11061	9677.36	1.11653	9677.35	1.09762	9677.49	1.10936	9683.44	0.94932	9618.37	-0.000531264	9596.45	-0.000764608
9685.13	0.89184	9678.64	1.07144	9678.67	1.05518	9678.7	1.06974	9678.62	1.06101	9678.68	1.06501	9678.68	1.06501	9678.74	1.08287	9678.06	1.08304	9678.11	1.07929	9678.18	1.07234	9678.38	1.08709	9678.3	1.07103	9678.46	1.08685	9678.47	1.07529	9678.56	1.07333	9678.55	1.06612	9678.69	1.07207	9684.64	0.93158	9618.97	-0.000467351	9596.95	-0.000732485
9686.33	0.87315	9679.84	1.04147	9679.87	1.03029	9679.9	1.04365	9679.83	1.03968	9679.88	1.04078	9679.88	1.03849	9679.94	1.02841	9679.26	1.02805	9679.31	1.03938	9679.39	1.03921	9679.58	1.03275	9679.5	1.02718	9679.66	1.04701	9679.67	1.037	9679.76	1.03754	9679.75	1.0324	9679.89	1.038	9685.84	0.9117	9619.57	-0.000346918	9597.45	-0.000833732
9687.53	0.86201	9681.04	1.01218	9681.07	0.98418	9681.1	0.9853	9681.02	0.98535	9681.08	0.995	9681.08	1.00023	9681.14	1.00565	9680.46	0.99779	9680.51	0.99927	9680.58	0.9899	9680.78	0.99653	9680.7	0.98849	9680.86	0.99759	9680.87	1.00498	9680.96	0.99293	9680.95	1.00033	9681.09	1.00402	9687.04	0.89657	9620.17	-0.000430184	9597.95	-0.00124
9688.73	0.85501	9682.24	0.97731	9682.27	0.96184	9682.3	0.97942	9682.23	0.96306	9682.28	0.97093	9682.28	0.98043	9682.34	0.96402	9681.66	0.95357	9681.71	0.96848	9681.78	0.95963	9681.98	0.9637	9681.9	0.96541	9682.06	0.96611	9682.07	0.98198	9682.16	0.96929	9682.15	0.96417	9682.29	0.97801	9688.24	0.8852	9620.77	-0.00030757	9598.45	-0.00105
9689.93	0.85993	9683.44	0.95567	9683.47	0.95519	9683.5	0.9482	9683.42	0.93892	9683.48	0.9444	9683.48	0.95157	9683.54	0.93414	9682.86	0.93767	9682.91	0.93053	9682.99	0.944	9683.18	0.9437	9683.1	0.95022	9683.26	0.93896	9683.27	0.95589	9683.36	0.93666	9683.35	0.94136	9683.49	0.9558	9689.44	0.88513	9621.37	-0.000203837	9598.95	-0.00109
9691.13	0.8641	9684.64	0.92668	9684.67	0.93534	9684.7	0.92321	9684.62	0.91159	9684.68	0.92982	9684.68	0.93178	9684.74	0.93972	9684.06	0.91096	9684.11	0.91827	9684.18	0.91549	9684.38	0.91885	9684.3	0.9176	9684.46	0.91939	9684.47	0.91741	9684.56	0.91024	9684.55	0.92511	9684.69	0.92582	9690.64	0.88221	9621.97	-0.000218451	9599.45	-0.000839582
9692.33	0.87725	9685.84	0.90578	9685.87	0.90049	9685.9	0.91468	9685.83	0.91664	9685.88	0.91526	9685.88	0.9183	9685.94	0.91053	9685.26	0.89108	9685.31	0.89101	9685.39	0.89903	9685.58	0.89283	9685.5	0.89542	9685.66	0.90508	9685.67	0.90743	9685.76	0.89722	9685.75	0.90347	9685.89	0.91559	9691.84	0.88583	9622.57	-0.000159357	9599.95	-0.00107
9693.53	0.89427	9687.04	0.89635	9687.07	0.89156	9687.1	0.89848	9687.02	0.90604	9687.08	0.88936	9687.08	0.90079	9687.14	0.89897	9686.46	0.88267	9686.51	0.87938	9686.58	0.87834	9686.78	0.88354	9686.7	0.88731	9686.86	0.88537	9686.87	0.87811	9686.96	0.88781	9686.95	0.88873	9687.09	0.89865	9693.04	0.89959	9623.17	-3.26946e-05	9600.45	-0.000933947
9694.73	0.90811	9688.24	0.88708	9688.27	0.88576	9688.3	0.8845	9688.23	0.87008	9688.28	0.88267	9688.28	0.87997	9688.34	0.88813	9687.66	0.87729	9687.71	0.8616	9687.78	0.86389	9687.98	0.86553	9687.9	0.87491	9688.06	0.87918	9688.07	0.88401	9688.16	0.86885	9688.15	0.87554	9688.29	0.87415	9694.24	0.90589	9623.77	6.54781e-05	9600.95	-0.00104
9695.93	0.93045	9689.44	0.88144	9689.47	0.88345	9689.5	0.88303	9689.42	0.88946	9689.48	0.88468	9689.48	0.89158	9689.54	0.88647	9688.86	0.86242	9688.91	0.85988	9688.99	0.85928	9689.18	0.86402	9689.1	0.86555	9689.26	0.87018	9689.27	0.8756	9689.36	0.88875	9689.35	0.8758	9689.49	0.87651	9695.44	0.92134	9624.37	6.05027e-05	9601.45	-0.000942157
9697.13	0.95083	9690.64	0.87974	9690.67	0.88547	9690.7	0.88113	9690.62	0.87959	9690.68	0.88222	9690.68	0.88477	9690.74	0.87852	9690.06	0.85151	9690.11	0.85734	9690.18	0.86231	9690.38	0.86922	9690.3	0.87134	9690.46	0.8687	9690.47	0.87551	9690.56	0.88763	9690.55	0.88425	9690.69	0.88312	9696.64	0.93636	9624.97	0.000115816	9601.95	-0.00072852
9698.33	0.97058	9691.84	0.8833	9691.87	0.88466	9691.9	0.8901	9691.83	0.88645	9691.88	0.88323	9691.88	0.88178	9691.94	0.89322	9691.26	0.87108	9691.31	0.87825	9691.39	0.87253	9691.58	0.87443	9691.5	0.88936	9691.66	0.87378	9691.67	0.88578	9691.76	0.88572	9691.75	0.88427	9691.89	0.88525	9697.84	0.95633	9625.57	0.00033157	9602.45	-0.000817801
9699.53	0.98645	9693.04	0.90435	9693.07	0.90396	9693.1	0.89301	9693.02	0.90191	9693.08	0.89197	9693.08	0.90876	9693.14	0.89736	9692.46	0.88045	9692.51	0.88529	9692.58	0.8835	9692.78	0.89235	9692.7	0.8863	9692.86	0.89326	9692.87	0.89237	9692.96	0.87894	9692.95	0.90027	9693.09	0.9053	9699.04	0.96056	9626.17	0.000310008	9602.95	-0.000947336
9700.73	1.00375	9694.24	0.89541	9694.27	0.91723	9694.3	0.90771	9694.23	0.90563	9694.28	0.91104	9694.28	0.89917	9694.34	0.90668	9693.66	0.89243	9693.71	0.89482	9693.78	0.90122	9693.98	0.90557	9693.9	0.89348	9694.06	0.90985	9694.07	0.89914	9694.16	0.90194	9694.15	0.9098	9694.29	0.90954	9700.24	0.97846	9626.77	0.000422775	9603.45	-0.000981491
9701.93	1.01837	9695.44	0.91836	9695.47	0.91867	9695.5	0.91849	9695.42	0.92459	9695.48	0.93345	9695.48	0.9228	9695.54	0.91919	9694.86	0.90774	9694.91	0.914	9694.99	0.9244	9695.18	0.91345	9695.1	0.9213	9695.26	0.93004	9695.27	0.91453	9695.36	0.91104	9695.35	0.92666	9695.49	0.91144	9701.44	0.99477	9627.37	0.000623586	9603.95	-0.00095671
9703.13	1.02815	9696.64	0.93678	9696.67	0.93013	9696.7	0.93316	9696.62	0.9333	9696.68	0.94868	9696.68	0.93266	9696.74	0.94011	9696.06	0.92316	9696.11	0.92217	9696.18	0.92791	9696.38	0.93178	9696.3	0.93351	9696.46	0.92859	9696.47	0.93759	9696.56	0.94635	9696.55	0.93939	9696.69	0.94436	9702.64	1.00318	9627.97	0.0007149	9604.45	-0.000997978
9704.33	1.03877	9697.84	0.95775	9697.87	0.96028	9697.9	0.94669	9697.83	0.94819	9697.88	0.96557	9697.88	0.95314	9697.94	0.95843	9697.26	0.95506	9697.31	0.94302	9697.39	0.95286	9697.58	0.93956	9697.5	0.94999	9697.66	0.95402	9697.67	0.95765	9697.76	0.95286	9697.75	0.96075	9697.89	0.96115	9703.84	1.01633	9628.57	0.000831215	9604.95	-0.00108
9705.53	1.05064	9699.04	0.96494	9699.07	0.96487	9699.1	0.95534	9699.02	0.97005	9699.08	0.96442	9699.08	0.96286	9699.14	0.9507	9698.46	0.96365	9698.51	0.97841	9698.58	0.9658	9698.78	0.97181	9698.7	0.96701	9698.86	0.97034	9698.87	0.96319	9698.96	0.97211	9698.95	0.97883	9699.09	0.97487	9705.04	1.02288	9629.17	0.00103	9605.45	-0.00112
9706.73	1.05857	9700.24	0.98134	9700.27	0.9744	9700.3	0.98781	9700.23	0.98171	9700.28	0.97121	9700.28	0.98489	9700.34	0.97577	9699.66	1.00016	9699.71	0.99644	9699.78	0.98834	9699.98	0.98891	9699.9	0.98973	9700.06	0.98958	9700.07	0.9807	9700.16	0.99643	9700.15	0.97869	9700.29	0.99079	9706.24	1.03304	9629.77	0.0011	9605.95	-0.000949385
9707.93	1.06505	9701.44	1.00387	9701.47	0.98835	9701.5	0.99224	9701.42	0.98641	9701.48	0.99308	9701.48	0.99791	9701.54	0.99627	9700.86	1.0031	9700.91	1.00408	9700.99	1.0048	9701.18	0.99998	9701.1	0.98084	9701.26	0.99878	9701.27	0.99382	9701.36	0.99938	9701.35	0.99822	9701.49	0.97928	9707.44	1.04821	9630.37	0.00119	9606.45	-0.000827751
9709.13	1.07164	9702.64	1.00228	9702.67	0.99867	9702.7	1.00098	9702.62	0.99995	9702.68	0.99866	9702.68	1.00772	9702.74	1.013	9702.06	1.01673	9702.11	1.00429	9702.18	1.02016	9702.38	1.00288	9702.3	1.02116	9702.46	1.00885	9702.47	1.01035	9702.56	0.99282	9702.55	1.00878	9702.69	1.00001	9708.64	1.04445	9630.97	0.0012	9606.95	-0.000936833
9710.33	1.07918	9703.84	1.01003	9703.87	1.00601	9703.9	1.01698	9703.83	1.01747	9703.88	1.01357	9703.88	1.03637	9703.94	1.01748	9703.26	1.03538	9703.31	1.03695	9703.39	1.0273	9703.58	1.02389	9703.5	1.02479	9703.66	1.02234	9703.67	1.01295	9703.76	1.00856	9703.75	1.01634	9703.89	1.02238	9709.84	1.05244	9631.57	0.00147	9607.45	-0.00102
9711.53	1.08401	9705.04	1.02153	9705.07	1.0189	9705.1	1.03401	9705.02	1.02474	9705.08	1.02576	9705.08	1.02257	9705.14	1.01503	9704.46	1.04375	9704.51	1.0467	9704.58	1.03901	9704.78	1.03879	9704.7	1.03765	9704.86	1.03729	9704.87	1.03184	9704.96	1.01749	9704.95	1.03282	9705.09	1.03692	9711.04	1.06066	9632.17	0.00161	9607.95	-0.00105
9712.73	1.08931	9706.24	1.02852	9706.27	1.03745	9706.3	1.03537	9706.23	1.03244	9706.28	1.03332	9706.28	1.02744	9706.34	1.03863	9705.66	1.04939	9705.71	1.05082	9705.78	1.05396	9705.98	1.03362	9705.9	1.03932	9706.06	1.03577	9706.07	1.04089	9706.16	1.0373	9706.15	1.03595	9706.29	1.02134	9712.24	1.0641	9632.77	0.0018	9608.45	-0.000923594
9713.93	1.09343	9707.44	1.06131	9707.47	1.05087	9707.5	1.04472	9707.42	1.03755	9707.48	1.03589	9707.48	1.05543	9707.54	1.0428	9706.86	1.04257	9706.91	1.06028	9706.99	1.04369	9707.18	1.06836	9707.1	1.04149	9707.26	1.04339	9707.27	1.05194	9707.36	1.04722	9707.35	1.04323	9707.49	1.04791	9713.44	1.06822	9633.37	0.00197	9608.95	-0.000918755
9715.13	1.0924	9708.64	1.04801	9708.67	1.04854	9708.7	1.05277	9708.62	1.04849	9708.68	1.05101	9708.68	1.03063	9708.74	1.03466	9708.06	1.06543	9708.11	1.05586	9708.18	1.05467	9708.38	1.05846	9708.3	1.05407	9708.46	1.04473	9708.47	1.0621	9708.56	1.05198	9708.55	1.03953	9708.69	1.04068	9714.64	1.07089	9633.97	0.00225	9609.45	-0.00109
9716.33	1.09965	9709.84	1.05729	9709.87	1.06029	9709.9	1.03908	9709.83	1.0534	9709.88	1.05194	9709.88	1.05711	9709.94	1.05032	9709.26	1.07261	9709.31	1.06656	9709.39	1.0668	9709.58	1.06745	9709.5	1.06274	9709.66	1.0585	9709.67	1.0581	9709.76	1.06239	9709.75	1.05058	9709.89	1.06586	9715.84	1.07501	9634.57	0.00232	9609.95	-0.000933652
9717.53	1.09812	9711.04	1.0586	9711.07	1.06696	9711.1	1.05929	9711.02	1.05992	9711.08	1.053	9711.08	1.06019	9711.14	1.0684	9710.46	1.0727	9710.51	1.07606	9710.58	1.06423	9710.78	1.07485	9710.7	1.07102	9710.86	1.058	9710.87	1.07058	9710.96	1.05656	9710.95	1.06654	9711.09	1.05412	9717.04	1.081	9635.17	0.00259	9610.45	-0.00107
9718.73	1.09705	9712.24	1.08191	9712.27	1.05863	9712.3	1.06343	9712.23	1.07115	9712.28	1.05645	9712.28	1.06757	9712.34	1.05542	9711.66	1.0872	9711.71	1.07917	9711.78	1.0756	9711.98	1.05846	9711.9	1.07515	9712.06	1.07921	9712.07	1.06147	9712.16	1.0625	9712.15	1.07364	9712.29	1.06601	9718.24	1.08547	9635.77	0.00282	9610.95	-0.000969328
9719.93	1.10275	9713.44	1.07521	9713.47	1.05112	9713.5	1.06737	9713.42	1.05553	9713.48	1.0712	9713.48	1.07247	9713.54	1.07382	9712.86	1.09499	9712.91	1.08479	9712.99	1.06831	9713.18	1.0826	9713.1	1.0815	9713.26	1.07637	9713.27	1.06469	9713.36	1.06797	9713.35	1.06734	9713.49	1.07937	9719.44	1.07927	9636.37	0.00288	9611.45	-0.000947585
9721.13	1.10261	9714.64	1.07501	9714.67	1.06432	9714.7	1.07731	9714.62	1.08036	9714.68	1.06823	9714.68	1.07798	9714.74	1.06198	9714.06	1.08624	9714.11	1.07636	9714.18	1.08977	9714.38	1.09884	9714.3	1.08119	9714.46	1.0798	9714.47	1.08996	9714.56	1.09473	9714.55	1.07112	9714.69	1.06355	9720.64	1.08235	9636.97	0.00312	9611.95	-0.00109
9722.33	1.09678	9715.84	1.06619	9715.87	1.06401	9715.9	1.06749	9715.83	1.07357	9715.88	1.08747	9715.88	1.08604	9715.94	1.08042	9715.26	1.08883	9715.31	1.10111	9715.39	1.09462	9715.58	1.08401	9715.5	1.09209	9715.66	1.07258	9715.67	1.08405	9715.76	1.08277	9715.75	1.08428	9715.89	1.06526	9721.84	1.08394	9637.57	0.00343	9612.45	-0.000737467
9723.53	1.09257	9717.04	1.07004	9717.07	1.08253	9717.1	1.08679	9717.02	1.08065	9717.08	1.08218	9717.08	1.07292	9717.14	1.093	9716.46	1.11151	9716.51	1.09267	9716.58	1.09887	9716.78	1.10428	9716.7	1.07673	9716.86	1.07622	9716.87	1.07818	9716.96	1.07765	9716.95	1.08386	9717.09	1.0922	9723.04	1.08883	9638.17	0.00375	9612.95	-0.000946681
9724.73	1.09216	9718.24	1.0674	9718.27	1.08992	9718.3	1.09744	9718.23	1.09287	9718.28	1.08313	9718.28	1.08766	9718.34	1.08768	9717.66	1.09603	9717.71	1.09611	9717.78	1.10071	9717.98	1.09599	9717.9	1.08004	9718.06	1.09204	9718.07	1.08801	9718.16	1.07839	9718.15	1.08107	9718.29	1.08637	9724.24	1.07915	9638.77	0.00414	9613.45	-0.00072482
9725.93	1.08555	9719.44	1.08843	9719.47	1.07043	9719.5	1.0795	9719.42	1.07818	9719.48	1.0874	9719.48	1.06763	9719.54	1.07913	9718.86	1.09684	9718.91	1.09368	9718.99	1.08106	9719.18	1.09534	9719.1	1.09398	9719.26	1.094	9719.27	1.08379	9719.36	1.09309	9719.35	1.08904	9719.49	1.07389	9725.44	1.07771	9639.37	0.00443	9613.95	-0.000928938
9727.13	1.08394	9720.64	1.08749	9720.67	1.08103	9720.7	1.09395	9720.62	1.09123	9720.68	1.07961	9720.68	1.08485	9720.74	1.06708	9720.06	1.08994	9720.11	1.1075	9720.18	1.11411	9720.38	1.09447	9720.3	1.08623	9720.46	1.10051	9720.47	1.08752	9720.56	1.07786	9720.55	1.08277	9720.69	1.09861	9726.64	1.07535	9639.97	0.00484	9614.45	-0.000696895
9728.33	1.07696	9721.84	1.09213	9721.87	1.07011	9721.9	1.0849	9721.83	1.0902	9721.88	1.10517	9721.88	1.07441	9721.94	1.07716	9721.26	1.10604	9721.31	1.09921	9721.39	1.08097	9721.58	1.08038	9721.5	1.08846	9721.66	1.11197	9721.67	1.08858	9721.76	1.09283	9721.75	1.07671	9721.89	1.07469	9727.84	1.07204	9640.57	0.00514	9614.95	-0.000771649
9729.53	1.07072	9723.04	1.08579	9723.07	1.11113	9723.1	1.07983	9723.02	1.09941	9723.08	1.08858	9723.08	1.07906	9723.14	1.08956	9722.46	1.10207	9722.51	1.09353	9722.58	1.09818	9722.78	1.08793	9722.7	1.0892	9722.86	1.08098	9722.87	1.08459	9722.96	1.08286	9722.95	1.09885	9723.09	1.07654	9729.04	1.06965	9641.17	0.00553	9615.45	-0.000790955
9730.73	1.06426	9724.24	1.07617	9724.27	1.07376	9724.3	1.08091	9724.23	1.0869	9724.28	1.09161	9724.28	1.08475	9724.34	1.06468	9723.66	1.09676	9723.71	1.08599	9723.78	1.09951	9723.98	1.10268	9723.9	1.09841	9724.06	1.09739	9724.07	1.0861	9724.16	1.09995	9724.15	1.06152	9724.29	1.07668	9730.24	1.06657	9641.77	0.006	9615.95	-0.000843623
9731.93	1.05586	9725.44	1.07301	9725.47	1.08249	9725.5	1.09734	9725.42	1.09135	9725.48	1.07906	9725.48	1.05875	9725.54	1.07594	9724.86	1.08991	9724.91	1.09627	9724.99	1.10027	9725.18	1.09096	9725.1	1.10587	9725.26	1.07916	9725.27	1.07737	9725.36	1.08981	9725.35	1.09189	9725.49	1.07869	9731.44	1.05976	9642.37	0.00643	9616.45	-0.00085716
9733.13	1.04735	9726.64	1.07138	9726.67	1.0834	9726.7	1.06877	9726.62	1.08167	9726.68	1.06942	9726.68	1.0771	9726.74	1.0809	9726.06	1.09148	9726.11	1.09021	9726.18	1.08735	9726.38	1.08273	9726.3	1.08358	9726.46	1.09189	9726.47	1.09391	9726.56	1.09508	9726.55	1.07882	9726.69	1.07251	9732.64	1.06007	9642.97	0.0071	9616.95	-0.000620078
9734.33	1.04338	9727.84	1.07703	9727.87	1.06772	9727.9	1.06705	9727.83	1.06416	9727.88	1.08035	9727.88	1.06391	9727.94	1.07479	9727.26	1.07769	9727.31	1.08127	9727.39	1.09628	9727.58	1.07829	9727.5	1.084	9727.66	1.07312	9727.67	1.07608	9727.76	1.08257	9727.75	1.0695	9727.89	1.07821	9733.84	1.05281	9643.57	0.0077	9617.45	-0.000682478
9735.53	1.03246	9729.04	1.06648	9729.07	1.07233	9729.1	1.06525	9729.02	1.06474	9729.08	1.05938	9729.08	1.08106	9729.14	1.0728	9728.46	1.08736	9728.51	1.07228	9728.58	1.08202	9728.78	1.08207	9728.7	1.08462	9728.86	1.06142	9728.87	1.0733	9728.96	1.06629	9728.95	1.07712	9729.09	1.08607	9735.04	1.05202	9644.17	0.00816	9617.95	-0.000486448
9736.73	1.02415	9730.24	1.06079	9730.27	1.06123	9730.3	1.07522	9730.23	1.08016	9730.28	1.06475	9730.28	1.0678	9730.34	1.06896	9729.66	1.07739	9729.71	1.06441	9729.78	1.07156	9729.98	1.07792	9729.9	1.06506	9730.06	1.08204	9730.07	1.07444	9730.16	1.08548	9730.15	1.06174	9730.29	1.06713	9736.24	1.04204	9644.77	0.00891	9618.45	-0.000206217
9737.93	1.01749	9731.44	1.05366	9731.47	1.06036	9731.5	1.07224	9731.42	1.07099	9731.48	1.06458	9731.48	1.04511	9731.54	1.06063	9730.86	1.05387	9730.91	1.07045	9730.99	1.06582	9731.18	1.06685	9731.1	1.079	9731.26	1.06672	9731.27	1.07003	9731.36	1.06832	9731.35	1.06316	9731.49	1.05965	9737.44	1.03189	9645.37	0.00978	9618.95	-0.000418707
9739.13	1.01043	9732.64	1.05576	9732.67	1.07367	9732.7	1.04417	9732.62	1.05772	9732.68	1.06788	9732.68	1.05743	9732.74	1.0606	9732.06	1.06001	9732.11	1.04951	9732.18	1.05901	9732.38	1.05211	9732.3	1.07604	9732.46	1.06577	9732.47	1.07027	9732.56	1.06102	9732.55	1.06777	9732.69	1.06285	9738.64	1.03001	9645.97	0.01052	9619.45	-0.000274991
9740.33	1.00699	9733.84	1.04508	9733.87	1.0537	9733.9	1.05588	9733.83	1.03416	9733.88	1.06161	9733.88	1.04261	9733.94	1.05683	9733.26	1.05202	9733.31	1.04557	9733.39	1.04383	9733.58	1.06129	9733.5	1.05028	9733.66	1.05298	9733.67	1.04687	9733.76	1.07344	9733.75	1.05401	9733.89	1.06019	9739.84	1.02353	9646.57	0.01137	9619.95	-0.000393855
9741.53	0.99907	9735.04	1.05593	9735.07	1.04882	9735.1	1.06372	9735.02	1.03421	9735.08	1.03989	9735.08	1.05598	9735.14	1.04668	9734.46	1.04051	9734.51	1.03511	9734.58	1.03437	9734.78	1.04063	9734.7	1.05274	9734.86	1.04289	9734.87	1.04958	9734.96	1.04192	9734.95	1.04615	9735.09	1.04987	9741.04	1.01738	9647.17	0.01231	9620.45	-0.000272319
9742.73	0.99654	9736.24	1.03259	9736.27	1.04212	9736.3	1.04494	9736.23	1.04804	9736.28	1.0436	9736.28	1.03778	9736.34	1.04957	9735.66	1.03102	9735.71	1.02983	9735.78	1.02872	9735.98	1.04507	9735.9	1.03058	9736.06	1.02533	9736.07	1.03932	9736.16	1.04667	9736.15	1.0349	9736.29	1.04911	9742.24	1.01199	9647.77	0.01344	9620.95	-0.00015232
9743.93	0.99277	9737.44	1.03412	9737.47	1.0347	9737.5	1.04409	9737.42	1.03685	9737.48	1.02443	9737.48	1.02153	9737.54	1.02908	9736.86	1.02126	9736.91	1.03176	9736.99	1.03723	9737.18	1.02772	9737.1	1.03687	9737.26	1.03629	9737.27	1.03506	9737.36	1.02194	9737.35	1.024	9737.49	1.03584	9743.44	1.00278	9648.37	0.01484	9621.45	-0.000358044
9745.13	0.98889	9738.64	1.03478	9738.67	1.03875	9738.7	1.01868	9738.62	1.02738	9738.68	1.04013	9738.68	1.01657	9738.74	1.03013	9738.06	1.01627	9738.11	1.00693	9738.18	1.01248	9738.38	1.03516	9738.3	1.02274	9738.46	1.02445	9738.47	1.02439	9738.56	1.01498	9738.55	1.03341	9738.69	1.03914	9744.64	0.99812	9648.97	0.01626	9621.95	-0.000187312
9746.33	0.98424	9739.84	1.02258	9739.87	1.03323	9739.9	1.02155	9739.83	1.03198	9739.88	1.01603	9739.88	1.03028	9739.94	1.01579	9739.26	1.00219	9739.31	1.01631	9739.39	1.01607	9739.58	1.0021	9739.5	1.00801	9739.66	1.0168	9739.67	1.02042	9739.76	1.0269	9739.75	1.00828	9739.89	1.01288	9745.84	0.99559	9649.57	0.0179	9622.45	2.27578e-05
9747.53	0.97704	9741.04	1.02846	9741.07	1.0196	9741.1	1.01148	9741.02	1.01305	9741.08	1.01536	9741.08	1.01425	9741.14	1.01332	9740.46	0.9973	9740.51	1.00404	9740.58	1.00717	9740.78	0.99581	9740.7	1.00421	9740.86	1.00473	9740.87	1.01161	9740.96	1.01453	9740.95	1.00807	9741.09	1.00171	9747.04	0.98948	9650.17	0.01983	9622.95	-0.000334958
9748.73	0.98087	9742.24	1.01065	9742.27	1.01299	9742.3	1.00293	9742.23	1.0061	9742.28	1.01131	9742.28	1.02055	9742.34	1.01281	9741.66	0.99348	9741.71	1.00982	9741.78	1.00643	9741.98	1.01009	9741.9	0.99348	9742.06	1.00904	9742.07	0.99925	9742.16	1.00417	9742.15	1.00134	9742.29	0.99257	9748.24	0.99186	9650.77	0.02204	9623.45	0.000254174
9749.93	0.97846	9743.44	1.00178	9743.47	0.99375	9743.5	1.01292	9743.42	1.00483	9743.48	1.00154	9743.48	0.99661	9743.54	1.00851	9742.86	1.00093	9742.91	0.9832	9742.99	1.00151	9743.18	1.00361	9743.1	1.00309	9743.26	1.00754	9743.27	0.9989	9743.36	1.01576	9743.35	1.00409	9743.49	1.00391	9749.44	0.99253	9651.37	0.0246	9623.95	0.000181376
9751.13	0.97565	9744.64	0.9937	9744.67	0.99581	9744.7	1.0005	9744.62	1.00093	9744.68	1.00119	9744.68	1.00187	9744.74	0.99388	9744.06	0.98548	9744.11	0.99184	9744.18	0.98822	9744.38	0.99194	9744.3	0.99484	9744.46	0.99256	9744.47	1.00465	9744.56	0.98478	9744.55	0.99835	9744.69	1.00252	9750.64	0.98887	9651.97	0.0275	9624.45	0.000177675
9752.33	0.97335	9745.84	1.00013	9745.87	0.9922	9745.9	0.998	9745.83	0.98309	9745.88	0.99394	9745.88	0.99401	9745.94	0.99448	9745.26	0.98617	9745.31	0.99161	9745.39	0.98473	9745.58	0.99244	9745.5	0.9904	9745.66	0.98813	9745.67	1.01112	9745.76	0.98425	9745.75	1.00816	9745.89	0.9952	9751.84	0.98	9652.57	0.03095	9624.95	0.000195535
9753.53	0.97464	9747.04	0.99473	9747.07	0.99643	9747.1	0.98624	9747.02	0.99953	9747.08	0.98728	9747.08	0.98416	9747.14	0.98618	9746.46	0.9703	9746.51	0.97475	9746.58	1.00072	9746.78	0.97801	9746.7	0.9891	9746.86	0.99223	9746.87	0.98948	9746.96	0.98162	9746.95	0.98471	9747.09	0.98676	9753.04	0.98081	9653.17	0.03522	9625.45	0.00047786
9754.73	0.97591	9748.24	0.98507	9748.27	1.0049	9748.3	0.98448	9748.23	0.99172	9748.28	0.99258	9748.28	0.98895	9748.34	0.99644	9747.66	0.97906	9747.71	0.98701	9747.78	0.98337	9747.98	0.97604	9747.9	0.98759	9748.06	0.988	9748.07	0.97945	9748.16	0.98721	9748.15	0.99176	9748.29	0.98798	9754.24	0.97965	9653.77	0.04057	9625.95	0.00055667
9755.93	0.97467	9749.44	0.99343	9749.47	0.98048	9749.5	0.99528	9749.42	0.99361	9749.48	0.99886	9749.48	1.00065	9749.54	0.98618	9748.86	0.98263	9748.91	0.98484	9748.99	0.98012	9749.18	0.969	9749.1	0.97628	9749.26	0.99714	9749.27	0.9809	9749.36	0.99612	9749.35	0.99785	9749.49	0.97594	9755.44	0.98095	9654.37	0.04748	9626.45	0.000437881
9757.13	0.97087	9750.64	0.99348	9750.67	0.99022	9750.7	1.00372	9750.62	0.9799	9750.68	0.97665	9750.68	0.9832	9750.74	0.98516	9750.06	0.97612	9750.11	0.98651	9750.18	0.96936	9750.38	0.9733	9750.3	0.9801	9750.46	0.96528	9750.47	0.97782	9750.56	0.98258	9750.55	0.97563	9750.69	0.976	9756.64	0.977	9654.97	0.05665	9626.95	0.000705239
9758.33	0.97238	9751.84	0.98141	9751.87	0.98338	9751.9	0.97469	9751.83	0.98313	9751.88	0.97622	9751.88	0.98536	9751.94	0.97656	9751.26	0.98689	9751.31	0.98359	9751.39	0.96759	9751.58	0.97858	9751.5	0.97018	9751.66	0.97901	9751.67	0.97676	9751.76	0.98009	9751.75	0.98081	9751.89	0.98566	9757.84	0.98058	9655.57	0.0692	9627.45	0.00081533
9759.53	0.97283	9753.04	0.98505	9753.07	1.00686	9753.1	0.97979	9753.02	0.98425	9753.08	0.97131	9753.08	0.9689	9753.14	0.97273	9752.46	0.96838	9752.51	0.97254	9752.58	0.9777	9752.78	0.97014	9752.7	0.97484	9752.86	0.97673	9752.87	0.97973	9752.96	1.00079	9752.95	0.99074	9753.09	0.967	9759.04	0.97792	9656.17	0.0882	9627.95	0.000993403
9760.73	0.97091	9754.24	0.97393	9754.27	0.98732	9754.3	0.98518	9754.23	0.96886	9754.28	0.96986	9754.28	0.98581	9754.34	0.97652	9753.66	0.96988	9753.71	0.97959	9753.78	0.96311	9753.98	0.98071	9753.9	0.96708	9754.06	0.98134	9754.07	0.96997	9754.16	0.97226	9754.15	0.98919	9754.29	0.97001	9760.24	0.97953	9656.77	0.11951	9628.45	0.000699995
9761.93	0.9732	9755.44	0.99946	9755.47	0.97022	9755.5	0.97558	9755.42	0.96332	9755.48	0.96703	9755.48	0.98103	9755.54	0.99259	9754.86	0.97585	9754.91	0.9735	9754.99	0.96512	9755.18	0.96109	9755.1	0.98897	9755.26	0.9813	9755.27	0.97557	9755.36	0.95959	9755.35	0.97096	9755.49	0.98804	9761.44	0.97858	9657.37	0.17419	9628.95	0.00121
9763.13	0.97669	9756.64	0.98813	9756.67	0.98324	9756.7	0.97489	9756.62	0.996	9756.68	0.96637	9756.68	0.96677	9756.74	0.9814	9756.06	0.9651	9756.11	0.97134	9756.18	0.97508	9756.38	0.97498	9756.3	0.9681	9756.46	0.96844	9756.47	0.98143	9756.56	0.98467	9756.55	0.98685	9756.69	0.98526	9762.64	0.97716	9657.97	0.26664	9629.45	0.00132
9764.33	0.97336	9757.84	0.97915	9757.87	0.97413	9757.9	0.9762	9757.83	0.97938	9757.88	0.97393	9757.88	0.98666	9757.94	0.99544	9757.26	0.97053	9757.31	0.97313	9757.39	0.98085	9757.58	0.98271	9757.5	0.9722	9757.66	0.96679	9757.67	0.97733	9757.76	0.97504	9757.75	0.97427	9757.89	0.9677	9763.84	0.97503	9658.57	0.39779	9629.95	0.0013
9765.53	0.97508	9759.04	0.98296	9759.07	0.98074	9759.1	0.95675	9759.02	0.98249	9759.08	0.97874	9759.08	0.97682	9759.14	0.99002	9758.46	0.96407	9758.51	0.96996	9758.58	0.97941	9758.78	0.98055	9758.7	0.9696	9758.86	0.97579	9758.87	0.97407	9758.96	0.9861	9758.95	0.9856	9759.09	0.97829	9765.04	0.97538	9659.17	0.53849	9630.45	0.00163
9766.73	0.9784	9760.24	0.98298	9760.27	0.98671	9760.3	0.97871	9760.23	0.97023	9760.28	0.98387	9760.28	0.98047	9760.34	0.96383	9759.66	0.97834	9759.71	0.97021	9759.78	0.98002	9759.98	0.99171	9759.9	0.97509	9760.06	0.98339	9760.07	0.9715	9760.16	0.97925	9760.15	0.98048	9760.29	0.97853	9766.24	0.98293	9659.77	0.65844	9630.95	0.00169
9767.93	0.97495	9761.44	0.97758	9761.47	0.98799	9761.5	0.98158	9761.42	0.96758	9761.48	0.97789	9761.48	0.97823	9761.54	0.96857	9760.86	0.97033	9760.91	0.97862	9760.99	0.97051	9761.18	0.9734	9761.1	0.97367	9761.26	0.98074	9761.27	0.98467	9761.36	0.97986	9761.35	0.97205	9761.49	0.98392	9767.44	0.97771	9660.37	0.75319	9631.45	0.00186
9769.13	0.97872	9762.64	0.97351	9762.67	0.99668	9762.7	0.97128	9762.62	0.97389	9762.68	0.97036	9762.68	0.97916	9762.74	0.97174	9762.06	0.96258	9762.11	0.98102	9762.18	0.97758	9762.38	0.97138	9762.3	0.98829	9762.46	0.98901	9762.47	0.96385	9762.56	0.9774	9762.55	0.97906	9762.69	0.98093	9768.64	0.97979	9660.97	0.82708	9631.95	0.00195
9770.33	0.98179	9763.84	0.97603	9763.87	0.96986	9763.9	0.97738	9763.83	0.98812	9763.88	0.97109	9763.88	0.97995	9763.94	0.97609	9763.26	0.97555	9763.31	0.97016	9763.39	0.9729	9763.58	0.9734	9763.5	0.97342	9763.66	0.9632	9763.67	0.9733	9763.76	0.99432	9763.75	0.97921	9763.89	0.98253	9769.84	0.98233	9661.57	0.88237	9632.45	0.00225
9771.53	0.98157	9765.04	0.96979	9765.07	0.98211	9765.1	0.97939	9765.02	0.98145	9765.08	0.97575	9765.08	0.97406	9765.14	0.97124	9764.46	0.98044	9764.51	0.97472	9764.58	0.96899	9764.78	0.97784	9764.7	0.97381	9764.86	0.97603	9764.87	0.98144	9764.96	0.97083	9764.95	0.96968	9765.09	0.98693	9771.04	0.98364	9662.17	0.92068	9632.95	0.00278
9772.73	0.98214	9766.24	0.97621	9766.27	0.98512	9766.3	0.97275	9766.23	0.97926	9766.28	1.00235	9766.28	0.97882	9766.34	0.98434	9765.66	0.98311	9765.71	0.98502	9765.78	0.98048	9765.98	0.97495	9765.9	0.97397	9766.06	0.97062	9766.07	0.97912	9766.16	0.97731	9766.15	0.96697	9766.29	0.99591	9772.24	0.98583	9662.77	0.94759	9633.45	0.00277
9773.93	0.9855	9767.44	0.97942	9767.47	0.97388	9767.5	0.97065	9767.42	0.9625	9767.48	0.97747	9767.48	0.97687	9767.54	0.98698	9766.86	0.96966	9766.91	0.96709	9766.99	0.9602	9767.18	0.9765	9767.1	0.98079	9767.26	0.9685	9767.27	0.97741	9767.36	0.97154	9767.35	0.97658	9767.49	0.99097	9773.44	0.9883	9663.37	0.97346	9633.95	0.00307
9775.13	0.98798	9768.64	0.98256	9768.67	0.97807	9768.7	0.96637	9768.62	0.98567	9768.68	0.98772	9768.68	0.98162	9768.74	0.98249	9768.06	0.98195	9768.11	0.98297	9768.18	0.97774	9768.38	0.98971	9768.3	0.97585	9768.46	0.97901	9768.47	0.98192	9768.56	0.9765	9768.55	0.98688	9768.69	0.99215	9774.64	0.98794	9663.97	1.00571	9634.45	0.00305
9776.33	0.98979	9769.84	0.9764	9769.87	0.99156	9769.9	0.98389	9769.83	0.97981	9769.88	0.97562	9769.88	0.97751	9769.94	0.99047	9769.26	0.97248	9769.31	0.96683	9769.39	0.97692	9769.58	0.97386	9769.5	0.96916	9769.66	0.97764	9769.67	0.98287	9769.76	0.98795	9769.75	0.97184	9769.89	0.9832	9775.84	0.987	9664.57	1.04447	9634.95	0.00316
9777.53	0.99009	9771.04	0.9874	9771.07	0.98442	9771.1	0.99062	9771.02	0.97557	9771.08	0.98762	9771.08	0.9753	9771.14	0.97588	9770.46	0.9751	9770.51	0.9743	9770.58	0.98914	9770.78	0.97636	9770.7	0.97767	9770.86	0.97637	9770.87	0.98898	9770.96	0.98634	9770.95	0.97855	9771.09	0.98483	9777.04	0.98595	9665.17	1.08496	9635.45	0.00338
9778.73	0.99213	9772.24	0.98068	9772.27	0.98722	9772.3	0.99413	9772.23	0.99012	9772.28	0.97943	9772.28	0.98776	9772.34	0.98726	9771.66	0.9849	9771.71	0.98652	9771.78	0.98113	9771.98	0.96753	9771.9	0.97453	9772.06	0.98304	9772.07	0.99176	9772.16	0.99022	9772.15	0.98202	9772.29	0.987	9778.24	0.99055	9665.77	1.12259	9635.95	0.00397
9779.93	0.99316	9773.44	0.98666	9773.47	0.98379	9773.5	0.99181	9773.42	1.00003	9773.48	0.97297	9773.48	0.99986	9773.54	0.99553	9772.86	0.97495	9772.91	0.98848	9772.99	1.0003	9773.18	0.9876	9773.1	0.98574	9773.26	0.978	9773.27	0.97219	9773.36	0.99471	9773.35	0.98534	9773.49	0.98519	9779.44	0.98313	9666.37	1.15585	9636.45	0.00409
9781.13	0.99281	9774.64	0.98545	9774.67	0.99078	9774.7	0.98571	9774.62	0.99462	9774.68	0.97716	9774.68	0.99392	9774.74	0.99443	9774.06	0.98558	9774.11	0.98608	9774.18	0.97985	9774.38	0.98349	9774.3	0.99553	9774.46	0.98359	9774.47	0.99752	9774.56	0.98025	9774.55	0.98658	9774.69	0.9905	9780.64	0.99465	9666.97	1.18501	9636.95	0.00446
9782.33	0.99485	9775.84	0.99291	9775.87	0.9849	9775.9	0.98428	9775.83	0.99634	9775.88	0.97433	9775.88	0.98766	9775.94	0.99784	9775.26	1.0101	9775.31	0.9923	9775.39	0.97179	9775.58	0.98548	9775.5	0.98597	9775.66	0.97955	9775.67	0.98861	9775.76	0.98496	9775.75	0.97382	9775.89	0.9728	9781.84	0.99111	9667.57	1.20922	9637.45	0.00475
9783.53	0.99484	9777.04	0.97783	9777.07	0.97175	9777.1	0.99424	9777.02	0.98807	9777.08	1.00162	9777.08	0.98147	9777.14	0.98918	9776.46	0.99806	9776.51	0.99332	9776.58	0.98741	9776.78	0.98341	9776.7	0.99274	9776.86	0.9854	9776.87	0.98582	9776.96	0.9824	9776.95	0.97827	9777.09	0.96934	9783.04	0.98867	9668.17	1.22525	9637.95	0.00486
9784.73	0.99558	9778.24	0.98545	9778.27	0.97964	9778.3	0.99746	9778.23	0.98157	9778.28	0.98804	9778.28	0.99979	9778.34	0.99401	9777.66	0.98523	9777.71	1.00204	9777.78	0.98181	9777.98	1.00611	9777.9	0.97569	9778.06	0.98633	9778.07	0.99146	9778.16	0.99278	9778.15	0.98882	9778.29	0.99788	9784.24	0.99215	9668.77	1.22753	9638.45	0.00522
9785.93	0.99449	9779.44	0.99205	9779.47	0.96471	9779.5	0.98359	9779.42	0.9906	9779.48	0.9806	9779.48	0.98573	9779.54	0.99016	9778.86	0.99574	9778.91	0.98832	9778.99	0.99101	9779.18	0.98749	9779.1	0.99782	9779.26	0.97909	9779.27	0.98071	9779.36	0.97874	9779.35	0.99621	9779.49	0.98397	9785.44	0.98793	9669.37	1.21101	9638.95	0.00552
9787.13	0.99324	9780.64	0.9995	9780.67	0.98427	9780.7	0.99643	9780.62	0.98839	9780.68	0.99456	9780.68	1.00163	9780.74	0.99417	9780.06	0.99195	9780.11	0.98928	9780.18	0.99559	9780.38	0.99299	9780.3	1.00913	9780.46	0.98367	9780.47	0.99154	9780.56	0.97856	9780.55	0.99187	9780.69	0.9818	9786.64	0.99091	9669.97	1.17657	9639.45	0.00576
9788.33	0.99351	9781.84	0.99127	9781.87	0.99871	9781.9	0.98258	9781.83	0.98124	9781.88	0.9905	9781.88	0.99257	9781.94	0.99003	9781.26	0.99658	9781.31	0.99978	9781.39	0.98738	9781.58	0.99352	9781.5	0.98047	9781.66	0.99168	9781.67	0.98904	9781.76	0.96526	9781.75	0.98244	9781.89	0.98353	9787.84	0.99099	9670.57	1.13163	9639.95	0.00647
9789.53	0.99506	9783.04	0.98834	9783.07	0.97894	9783.1	0.98744	9783.02	0.98705	9783.08	0.99528	9783.08	0.99014	9783.14	0.99212	9782.46	0.98742	9782.51	0.99463	9782.58	0.99016	9782.78	0.9768	9782.7	0.9925	9782.86	0.98912	9782.87	0.97667	9782.96	0.98871	9782.95	0.98655	9783.09	0.98255	9789.04	0.9898	9671.17	1.08622	9640.45	0.00662
9790.73	0.99216	9784.24	1.00151	9784.27	0.97855	9784.3	0.99447	9784.23	0.9888	9784.28	1.00131	9784.28	0.9988	9784.34	0.97811	9783.66	0.98502	9783.71	1.00674	9783.78	1.00355	9783.98	0.99127	9783.9	0.98174	9784.06	0.98973	9784.07	0.99555	9784.16	0.98127	9784.15	0.98675	9784.29	0.99467	9790.24	0.98596	9671.77	1.04895	9640.95	0.0072
9791.93	0.99538	9785.44	0.99526	9785.47	0.98435	9785.5	0.97946	9785.42	0.99885	9785.48	0.98373	9785.48	0.995	9785.54	0.98963	9784.86	1.00646	9784.91	0.99403	9784.99	0.98502	9785.18	0.98363	9785.1	0.99683	9785.26	0.98758	9785.27	0.9959	9785.36	1.00349	9785.35	0.98309	9785.49	0.97971	9791.44	0.98364	9672.37	1.02272	9641.45	0.0074
9793.13	0.99536	9786.64	0.99361	9786.67	0.98754	9786.7	0.99359	9786.62	0.99143	9786.68	0.98656	9786.68	0.99185	9786.74	0.99371	9786.06	0.99047	9786.11	0.99122	9786.18	0.98605	9786.38	0.99653	9786.3	0.98697	9786.46	0.99495	9786.47	0.98963	9786.56	0.98171	9786.55	0.99189	9786.69	0.98588	9792.64	0.98835	9672.97	1.00579	9641.95	0.00798
9794.33	0.99106	9787.84	0.9901	9787.87	0.99963	9787.9	0.98718	9787.83	0.99857	9787.88	0.98674	9787.88	0.99304	9787.94	0.9891	9787.26	0.9804	9787.31	0.99803	9787.39	0.97561	9787.58	0.98186	9787.5	0.98773	9787.66	0.98367	9787.67	0.98147	9787.76	0.99347	9787.75	0.99141	9787.89	0.98363	9793.84	0.99042	9673.57	0.99527	9642.45	0.00843
9795.53	0.99146	9789.04	0.98605	9789.07	0.99032	9789.1	1.00328	9789.02	0.98834	9789.08	0.99044	9789.08	0.98362	9789.14	0.98548	9788.46	0.98795	9788.51	0.98272	9788.58	0.99395	9788.78	0.9844	9788.7	0.98932	9788.86	0.99537	9788.87	0.99299	9788.96	0.99804	9788.95	0.98618	9789.09	0.97855	9795.04	0.98162	9674.17	0.98914	9642.95	0.00917
9796.73	0.99272	9790.24	0.97998	9790.27	0.97649	9790.3	0.97874	9790.23	0.98546	9790.28	0.98892	9790.28	0.99649	9790.34	0.995	9789.66	0.99408	9789.71	0.98729	9789.78	0.99109	9789.98	0.99459	9789.9	0.9996	9790.06	0.98565	9790.07	0.98492	9790.16	0.97886	9790.15	0.99538	9790.29	0.98717	9796.24	0.99028	9674.77	0.9868	9643.45	0.00994
9797.93	0.9933	9791.44	0.98914	9791.47	0.98645	9791.5	0.98068	9791.42	0.98583	9791.48	0.985	9791.48	0.97558	9791.54	0.98379	9790.86	0.9871	9790.91	0.99593	9790.99	1.00963	9791.18	0.99188	9791.1	0.9857	9791.26	1.00208	9791.27	0.99109	9791.36	0.99499	9791.35	0.98372	9791.49	0.98526	9797.44	0.982	9675.37	0.98719	9643.95	0.01067
9799.13	0.991	9792.64	0.995	9792.67	0.98749	9792.7	0.98517	9792.62	0.9881	9792.68	0.99151	9792.68	0.98721	9792.74	0.98499	9792.06	1.00018	9792.11	0.98714	9792.18	0.97976	9792.38	0.9906	9792.3	0.99729	9792.46	0.98959	9792.47	0.9787	9792.56	0.99266	9792.55	0.99273	9792.69	0.98243	9798.64	0.99346	9675.97	0.98805	9644.45	0.01139
9800.33	0.99095	9793.84	0.99212	9793.87	0.98333	9793.9	1.00195	9793.83	0.9938	9793.88	0.98847	9793.88	0.98993	9793.94	0.98805	9793.26	1.00005	9793.31	0.98998	9793.39	0.99276	9793.58	0.98645	9793.5	0.98817	9793.66	0.98393	9793.67	0.9942	9793.76	1.00322	9793.75	0.99485	9793.89	0.98015	9799.84	0.98618	9676.57	0.98732	9644.95	0.01207
9801.53	0.98687	9795.04	0.97473	9795.07	0.98312	9795.1	0.98571	9795.02	0.97871	9795.08	0.99821	9795.08	0.969	9795.14	0.97709	9794.46	0.99888	9794.51	0.98294	9794.58	0.99106	9794.78	0.99416	9794.7	0.98592	9794.86	0.99636	9794.87	0.9857	9794.96	0.98377	9794.95	0.98261	9795.09	0.99756	9801.04	0.99096	9677.17	0.98382	9645.45	0.01296
9802.73	0.98726	9796.24	0.97986	9796.27	0.99191	9796.3	0.99056	9796.23	0.97056	9796.28	0.99933	9796.28	0.99281	9796.34	0.98992	9795.66	0.99563	9795.71	0.97831	9795.78	0.99711	9795.98	0.99112	9795.9	0.98436	9796.06	1.00208	9796.07	0.96238	9796.16	0.95321	9796.15	0.97541	9796.29	0.98032	9802.24	0.98214	9677.77	0.97708	9645.95	0.01366
9803.93	0.98523	9797.44	0.97377	9797.47	0.98583	9797.5	0.98248	9797.42	0.99461	9797.48	0.98399	9797.48	0.9763	9797.54	0.98817	9796.86	0.98951	9796.91	0.98979	9796.99	0.97164	9797.18	0.99897	9797.1	0.99075	9797.26	0.99995	9797.27	0.99316	9797.36	0.98057	9797.35	1.01305	9797.49	0.99849	9803.44	0.98809	9678.37	0.96725	9646.45	0.01504
9805.13	0.9824	9798.64	1.00826	9798.67	0.98045	9798.7	0.9924	9798.62	0.99957	9798.68	0.98835	9798.68	1.00632	9798.74	0.98674	9798.06	0.98917	9798.11	0.97843	9798.18	0.98713	9798.38	0.98346	9798.3	0.97563	9798.46	0.98376	9798.47	0.99185	9798.56	0.99373	9798.55	0.99541	9798.69	0.99086			9678.97	0.9557	9646.95	0.01605
9806.33	0.98317	9799.84	0.97636	9799.87	0.98836	9799.9	0.98269	9799.83	0.99346	9799.88	0.99645	9799.88	0.98954	9799.94	0.98309	9799.26	0.97296	9799.31	0.99166	9799.39	1.01693	9799.58	0.98455	9799.5	0.98672	9799.66	0.98475	9799.67	0.98149	9799.76	0.99058	9799.75	0.99025	9799.89	0.99649			9679.57	0.9437	9647.45	0.01711
9807.53	0.9811	9801.04	0.99142	9801.07	0.99009	9801.1	0.99224	9801.02	0.97178	9801.08	0.99651	9801.08	0.98816	9801.14	0.98865	9800.46	0.98394	9800.51	0.98271	9800.58	0.98133	9800.78	0.98865	9800.7	0.99725	9800.86	0.98418	9800.87	1.00153	9800.96	0.99841	9800.95	0.98867	9801.09	0.99211			9680.17	0.93259	9647.95	0.01843
9808.73	0.98061	9802.24	0.98402	9802.27	0.99123	9802.3	0.97868	9802.23	0.98007	9802.28	0.97282	9802.28	0.98381	9802.34	0.98025	9801.66	0.98388	9801.71	0.98757	9801.78	0.99468	9801.98	0.98733	9801.9	0.9859	9802.06	0.9934	9802.07	0.99147	9802.16	0.97998	9802.15	0.9825	9802.29	0.99733			9680.77	0.92408	9648.45	0.01968
9809.93	0.98039	9803.44	0.9756	9803.47	0.99972	9803.5	0.99119	9803.42	0.99064	9803.48	0.99336	9803.48	0.98459	9803.54	0.98657	9802.86	0.99332	9802.91	0.98505	9802.99	0.98508																	9681.37	0.91836	9648.95	0.02158
9811.13	0.97846																																					9681.97	0.91486	9649.45	0.02349
9812.33	0.97578																																					9682.57	0.91322	9649.95	0.02525
9813.53	0.97521																																					9683.17	0.91273	9650.45	0.02729
9814.73	0.9722																																					9683.77	0.91355	9650.95	0.02973
9815.93	0.97092																																					9684.37	0.9156	9651.45	0.03267
9817.13	0.96868																																					9684.97	0.91891	9651.95	0.03569
9818.33	0.9652																																					9685.57	0.92372	9652.45	0.03971
9819.53	0.96484																																					9686.17	0.92962	9652.95	0.0441
9820.73	0.96449																																					9686.77	0.93619	9653.45	0.04923
9821.93	0.96246																																					9687.37	0.94354	9653.95	0.0554
9823.13	0.95883																																					9687.97	0.95164	9654.45	0.06277
9824.33	0.95654																																					9688.57	0.96013	9654.95	0.07211
9825.53	0.95593																																					9689.17	0.96895	9655.45	0.08482
9826.73	0.9554																																					9689.77	0.97809	9655.95	0.10128
9827.93	0.95142																																					9690.37	0.98731	9656.45	0.1243
9829.13	0.94833																																					9690.97	0.9964	9656.95	0.15839
9830.33	0.9472																																					9691.57	1.00498	9657.45	0.20671
9831.53	0.94476																																					9692.17	1.0129	9657.95	0.27572
9832.73	0.94275																																					9692.77	1.01981	9658.45	0.36918
9833.93	0.94617																																					9693.37	1.02559	9658.95	0.49343
9835.13	0.9391																																					9693.97	1.0304	9659.45	0.64885
9836.33	0.93778																																					9694.57	1.03412	9659.95	0.81643
9837.53	0.93796																																					9695.17	1.03658	9660.45	0.96835
9838.73	0.9363																																					9695.77	1.03821	9660.95	1.06713
9839.93	0.93502																																					9696.37	1.03903	9661.45	1.10612
9841.13	0.93231																																					9696.97	1.0392	9661.95	1.11951
9842.33	0.93247																																					9697.57	1.03854	9662.45	1.13524
9843.53	0.93145																																					9698.17	1.0372	9662.95	1.16216
9844.73	0.93089																																					9698.77	1.035	9663.45	1.20701
9845.93	0.93064																																					9699.37	1.03176	9663.95	1.27308
9847.13	0.92918																																					9699.97	1.02736	9664.45	1.35237
9848.33	0.92755																																					9700.57	1.02225	9664.95	1.44046
9849.53	0.92691																																					9701.17	1.0167	9665.45	1.52742
9850.73	0.92368																																					9701.77	1.01109	9665.95	1.60825
9851.93	0.92343																																					9702.37	1.00589	9666.45	1.66998
9853.13	0.92418																																					9702.97	1.00158	9666.95	1.69426
9854.33	0.92467																																					9703.57	0.99793	9667.45	1.67489
9855.53	0.91902																																					9704.17	0.99494	9667.95	1.6249
9856.73	0.92003																																					9704.77	0.99232	9668.45	1.5505
9857.93	0.91999																																					9705.37	0.99013	9668.95	1.46461
9859.13	0.91747																																					9705.97	0.98843	9669.45	1.38471
9860.33	0.91909																																					9706.57	0.98709	9669.95	1.316
9861.53	0.9184																																					9707.17	0.98663	9670.45	1.25917
9862.73	0.91923																																					9707.77	0.98683	9670.95	1.20989
9863.93	0.9164																																					9708.37	0.9877	9671.45	1.15685
9865.13	0.91372																																					9708.97	0.98913	9671.95	1.09869
9866.33	0.91284																																					9709.57	0.99138	9672.45	1.04704
9867.53	0.91305																																					9710.17	0.99412	9672.95	1.01084
9868.73	0.9117																																					9710.77	0.99699	9673.45	0.99276
9869.93	0.90921																																					9711.37	0.99996	9673.95	0.99205
9871.13	0.90922																																					9711.97	1.00251	9674.45	1.00522
9872.33	0.9081																																					9712.57	1.0047	9674.95	1.03244
9873.53	0.90676																																					9713.17	1.00655	9675.45	1.07242
9874.73	0.90805																																					9713.77	1.00768	9675.95	1.11865
9875.93	0.90807																																					9714.37	1.00836	9676.45	1.16151
9877.13	0.9057																																					9714.97	1.00841	9676.95	1.19382
9878.33	0.90652																																					9715.57	1.00784	9677.45	1.20951
9879.53	0.90474																																					9716.17	1.00683	9677.95	1.20892
9880.73	0.90536																																					9716.77	1.00591	9678.45	1.19616
9881.93	0.90248																																					9717.37	1.00475	9678.95	1.17744
9883.13	0.90229																																					9717.97	1.00348	9679.45	1.15944
9884.33	0.90126																																					9718.57	1.00272	9679.95	1.14406
9885.53	0.90024																																					9719.17	1.00206	9680.45	1.13243
9886.73	0.90157																																					9719.77	1.00161	9680.95	1.12274
9887.93	0.89919																																					9720.37	1.00138	9681.45	1.11153
9889.13	0.89908																																					9720.97	1.00099	9681.95	1.09724
9890.33	0.89809																																					9721.57	1.00072	9682.45	1.08012
9891.53	0.89767																																					9722.17	1.00053	9682.95	1.0628
9892.73	0.89834																																					9722.77	1.00072	9683.45	1.04556
9893.93	0.89555																																					9723.37	1.00089	9683.95	1.03022
9895.13	0.89487																																					9723.97	1.00132	9684.45	1.01778
9896.33	0.89652																																					9724.57	1.00199	9684.95	1.00795
9897.53	0.89526																																					9725.17	1.00293	9685.45	1.0003
9898.73	0.89208																																					9725.77	1.00419	9685.95	0.99336
9899.93	0.89672																																					9726.37	1.00579	9686.45	0.98485
9901.13	0.89405																																					9726.97	1.00752	9686.95	0.97369
9902.33	0.89086																																					9727.57	1.00925	9687.45	0.95942
9903.53	0.88812																																					9728.17	1.01116	9687.95	0.94172
9904.73	0.88684																																					9728.77	1.01329	9688.45	0.92306
9905.93	0.88852																																					9729.37	1.01583	9688.95	0.90506
9907.13	0.88707																																					9729.97	1.01845	9689.45	0.88893
9908.33	0.88573																																					9730.57	1.02108	9689.95	0.87561
9909.53	0.88158																																					9731.17	1.02372	9690.45	0.86593
9910.73	0.88187																																					9731.77	1.0264	9690.95	0.85961
9911.93	0.88465																																					9732.37	1.02902	9691.45	0.85491
9913.13	0.88068																																					9732.97	1.03121	9691.95	0.8509
9914.33	0.8815																																					9733.57	1.03309	9692.45	0.84717
9915.53	0.88194																																					9734.17	1.03486	9692.95	0.84389
9916.73	0.87664																																					9734.77	1.03636	9693.45	0.84027
9917.93	0.87689																																					9735.37	1.03767	9693.95	0.83754
9919.13	0.87276																																					9735.97	1.03856	9694.45	0.8364
9920.33	0.8741																																					9736.57	1.03911	9694.95	0.83683
9921.53	0.87297																																					9737.17	1.03902	9695.45	0.8392
9922.73	0.87075																																					9737.77	1.03859	9695.95	0.84352
9923.93	0.8696																																					9738.37	1.03765	9696.45	0.84953
9925.13	0.86989																																					9738.97	1.03611	9696.95	0.85659
9926.33	0.86733																																					9739.57	1.03435	9697.45	0.86449
9927.53	0.86835																																					9740.17	1.03196	9697.95	0.87376
9928.73	0.8659																																					9740.77	1.02927	9698.45	0.88298
9929.93	0.86538																																					9741.37	1.02631	9698.95	0.89228
9931.13	0.8623																																					9741.97	1.02299	9699.45	0.90239
9932.33	0.86044																																					9742.57	1.01939	9699.95	0.91328
9933.53	0.85889																																					9743.17	1.01557	9700.45	0.92371
9934.73	0.85959																																					9743.77	1.01185	9700.95	0.93368
9935.93	0.85717																																					9744.37	1.00807	9701.45	0.94402
9937.13	0.85833																																					9744.97	1.00457	9701.95	0.95302
9938.33	0.85628																																					9745.57	1.00089	9702.45	0.9613
9939.53	0.84981																																					9746.17	0.9976	9702.95	0.96945
9940.73	0.84967																																					9746.77	0.99471	9703.45	0.97715
9941.93	0.84819																																					9747.37	0.99231	9703.95	0.98529
9943.13	0.84814																																					9747.97	0.99004	9704.45	0.9939
9944.33	0.84425																																					9748.57	0.98795	9704.95	1.00308
9945.53	0.84837																																					9749.17	0.98611	9705.45	1.01303
9946.73	0.84443																																					9749.77	0.98457	9705.95	1.02377
9947.93	0.83911																																					9750.37	0.98288	9706.45	1.03387
9949.13	0.83754																																					9750.97	0.98135	9706.95	1.04535
9950.33	0.83733																																					9751.57	0.98	9707.45	1.05678
9951.53	0.83631																																					9752.17	0.97867	9707.95	1.06936
9952.73	0.83214																																					9752.77	0.9773	9708.45	1.08267
9953.93	0.83091																																					9753.37	0.97583	9708.95	1.09764
9955.13	0.83357																																					9753.97	0.97438	9709.45	1.11308
9956.33	0.83517																																					9754.57	0.97307	9709.95	1.12864
9957.53	0.83017																																					9755.17	0.97181	9710.45	1.14393
9958.73	0.83115																																					9755.77	0.97028	9710.95	1.15768
9959.93	0.8285																																					9756.37	0.96876	9711.45	1.16888
9961.13	0.83011																																					9756.97	0.96742	9711.95	1.17568
9962.33	0.82685																																					9757.57	0.96629	9712.45	1.17844
9963.53	0.82626																																					9758.17	0.96536	9712.95	1.1757
9964.73	0.82245																																					9758.77	0.96463	9713.45	1.1692
9965.93	0.82247																																					9759.37	0.96422	9713.95	1.15836
9967.13	0.82334																																					9759.97	0.96395	9714.45	1.14413
9968.33	0.82253																																					9760.57	0.96413	9714.95	1.1292
9969.53	0.82023																																					9761.17	0.96452	9715.45	1.1138
9970.73	0.81801																																					9761.77	0.96531	9715.95	1.09832
9971.93	0.81872																																					9762.37	0.96655	9716.45	1.08453
9973.13	0.81662																																					9762.97	0.9677	9716.95	1.07259
9974.33	0.81511																																					9763.57	0.96917	9717.45	1.06267
9975.53	0.81386																																					9764.17	0.97096	9717.95	1.05503
9976.73	0.81499																																					9764.77	0.97277	9718.45	1.04952
9977.93	0.81469																																					9765.37	0.97467	9718.95	1.04574
9979.13	0.81391																																					9765.97	0.97664	9719.45	1.04321
9980.33	0.81196																																					9766.57	0.97856	9719.95	1.04198
9981.53	0.81449																																					9767.17	0.98044	9720.45	1.04115
9982.73	0.81195																																					9767.77	0.9823	9720.95	1.03932
9983.93	0.8125																																					9768.37	0.98404	9721.45	1.03808
9985.13	0.80785																																					9768.97	0.98593	9721.95	1.03675
9986.33	0.80462																																					9769.57	0.98772	9722.45	1.0349
9987.53	0.8065																																					9770.17	0.98956	9722.95	1.03343
9988.73	0.80647																																					9770.77	0.99152	9723.45	1.0322
9989.93	0.80298																																					9771.37	0.99331	9723.95	1.03152
9991.13	0.80226																																					9771.97	0.99513	9724.45	1.03166
9992.33	0.79781																																					9772.57	0.99731	9724.95	1.03281
9993.53	0.79793																																					9773.17	0.99937	9725.45	1.03483
9994.73	0.8009																																					9773.77	1.00134	9725.95	1.03765
9995.93	0.79699																																					9774.37	1.0033	9726.45	1.0409
9997.13	0.79726																																					9774.97	1.00561	9726.95	1.0454
9998.33	0.79844																																					9775.57	1.00776	9727.45	1.04993
9999.53	0.79353																																					9776.17	1.00977	9727.95	1.05476
10000.7	0.79462																																					9776.77	1.01155	9728.45	1.0596
10001.9	0.79319																																					9777.37	1.01339	9728.95	1.06381
10003.1	0.79017																																					9777.97	1.01508	9729.45	1.06786
10004.3	0.79297																																					9778.57	1.0164	9729.95	1.07107
10005.5	0.79022																																					9779.17	1.01757	9730.45	1.07428
10006.7	0.78546																																					9779.77	1.01829	9730.95	1.07748
10007.9	0.7921																																					9780.37	1.01888	9731.45	1.07991
10009.1	0.78546																																					9780.97	1.01916	9731.95	1.08266
10010.3	0.78324																																					9781.57	1.01918	9732.45	1.08565
10011.5	0.78863																																					9782.17	1.01868	9732.95	1.08857
10012.7	0.78666																																					9782.77	1.01827	9733.45	1.09213
10013.9	0.78354																																					9783.37	1.01765	9733.95	1.0958
10015.1	0.78402																																					9783.97	1.01679	9734.45	1.09979
10016.3	0.7811																																					9784.57	1.01583	9734.95	1.10411
10017.5	0.78131																																					9785.17	1.01484	9735.45	1.10655
10018.7	0.77864																																					9785.77	1.01402	9735.95	1.10891
10019.9	0.77649																																					9786.37	1.01307	9736.45	1.1099
10021.1	0.77552																																					9786.97	1.01207	9736.95	1.11044
10022.3	0.77584																																					9787.57	1.01124	9737.45	1.1096
10023.5	0.77616																																					9788.17	1.01035	9737.95	1.10772
10024.7	0.77577																																					9788.77	1.00977	9738.45	1.10484
10025.9	0.7752																																					9789.37	1.00891	9738.95	1.10118
10027.1	0.77361																																					9789.97	1.0083	9739.45	1.09691
10028.3	0.77264																																					9790.57	1.00777	9739.95	1.0926
10029.5	0.77117																																					9791.17	1.0074	9740.45	1.08795
10030.7	0.76975																																					9791.77	1.00691	9740.95	1.08277
10031.9	0.76934																																					9792.37	1.00625	9741.45	1.0776
10033.1	0.76618																																					9792.97	1.00587	9741.95	1.07234
10034.3	0.76515																																					9793.57	1.00548	9742.45	1.06643
10035.5	0.76438																																					9794.17	1.00488	9742.95	1.06041
10036.7	0.76203																																					9794.77	1.00426	9743.45	1.05458
10037.9	0.76435																																					9795.37	1.00376	9743.95	1.04915
10039.1	0.76426																																					9795.97	1.003	9744.45	1.0432
10040.3	0.76427																																					9796.57	1.00231	9744.95	1.03738
10041.5	0.76356																																					9797.17	1.00172	9745.45	1.03144
10042.7	0.758																																					9797.77	1.00089	9745.95	1.0256
10043.9	0.75643																																					9798.37	0.99989	9746.45	1.02025
10045.1	0.75627																																					9798.97	0.99886	9746.95	1.01464
10046.3	0.76032																																					9799.57	0.99783	9747.45	1.00833
10047.5	0.7552																																					9800.17	0.99678	9747.95	1.00249
10048.7	0.75452																																					9800.77	0.99566	9748.45	0.99652
10049.9	0.7548																																					9801.37	0.99443	9748.95	0.99043
10051.1	0.75274																																					9801.97	0.99321	9749.45	0.98467
10052.3	0.75032																																					9802.57	0.992	9749.95	0.97832
10053.5	0.7514																																					9803.17	0.99085	9750.45	0.97277
10054.7	0.74609																																					9803.77	0.98943	9750.95	0.96733
10055.9	0.74916																																					9804.37	0.98812	9751.45	0.96171
10057.1	0.74751																																					9804.97	0.98676	9751.95	0.95688
10058.3	0.74835																																					9805.57	0.98525	9752.45	0.95165
10059.5	0.74366																																					9806.17	0.98387	9752.95	0.94733
10060.7	0.74141																																					9806.77	0.98249	9753.45	0.94305
10061.9	0.74072																																					9807.37	0.98108	9753.95	0.93855
10063.1	0.74339																																					9807.97	0.97956	9754.45	0.93495
10064.3	0.74153																																					9808.57	0.97801	9754.95	0.93206
10065.5	0.74188																																					9809.17	0.97642	9755.45	0.92944
10066.7	0.73768																																					9809.77	0.97493	9755.95	0.92705
10067.9	0.73491																																					9810.37	0.97299	9756.45	0.92505
10069.1	0.73608																																					9810.97	0.97124	9756.95	0.92322
10070.3	0.73574																																					9811.57	0.96975	9757.45	0.92205
10071.5	0.73492																																					9812.17	0.96794	9757.95	0.92099
10072.7	0.72981																																					9812.77	0.96625	9758.45	0.91984
10073.9	0.7314																																					9813.37	0.96467	9758.95	0.91933
10075.1	0.73066																																					9813.97	0.96289	9759.45	0.91952
10076.3	0.73043																																					9814.57	0.96115	9759.95	0.91981
10077.5	0.72813																																					9815.17	0.95956	9760.45	0.9202
10078.7	0.72611																																					9815.77	0.95819	9760.95	0.92126
10079.9	0.72383																																					9816.37	0.95694	9761.45	0.92242
10081.1	0.72349																																					9816.97	0.95582	9761.95	0.92406
10082.3	0.72127																																					9817.57	0.95505	9762.45	0.92622
10083.5	0.7236																																					9818.17	0.9545	9762.95	0.92831
10084.7	0.72083																																					9818.77	0.95407	9763.45	0.93056
10085.9	0.71596																																					9819.37	0.95392	9763.95	0.93289
10087.1	0.71762																																					9819.97	0.95405	9764.45	0.93587
10088.3	0.71599																																					9820.57	0.95441	9764.95	0.93844
10089.5	0.71848																																					9821.17	0.95491	9765.45	0.94116
10090.7	0.71673																																					9821.77	0.95574	9765.95	0.94456
10091.9	0.71861																																					9822.37	0.95686	9766.45	0.9477
10093.1	0.71647																																					9822.97	0.95803	9766.95	0.95108
10094.3	0.71																																					9823.57	0.95952	9767.45	0.95493
10095.5	0.7106																																					9824.17	0.96099	9767.95	0.95839
10096.7	0.7083																																					9824.77	0.96234	9768.45	0.9625
10097.9	0.7085																																					9825.37	0.96384	9768.95	0.9666
10099.1	0.70514																																					9825.97	0.96523	9769.45	0.97038
10100.3	0.70355																																					9826.57	0.96674	9769.95	0.97406
10101.5	0.70338																																					9827.17	0.968	9770.45	0.97813
10102.7	0.70453																																					9827.77	0.96932	9770.95	0.98144
10103.9	0.70147																																					9828.37	0.97043	9771.45	0.98466
10105.1	0.70283																																					9828.97	0.97166	9771.95	0.98782
10106.3	0.69993																																					9829.57	0.97258	9772.45	0.98981
10107.5	0.69558																																					9830.17	0.97352	9772.95	0.99221
10108.7	0.69509																																					9830.77	0.97427	9773.45	0.99454
10109.9	0.69433																																					9831.37	0.97493	9773.95	0.99653
10111.1	0.68625																																					9831.97	0.97555	9774.45	0.99818
10112.3	0.7109																																					9832.57	0.97607	9774.95	0.99913
10113.5	0.69429																																					9833.17	0.9763	9775.45	1.00056
10114.7	0.68637																																					9833.77	0.97653	9775.95	1.00193
10115.9	0.70564																																					9834.37	0.97661	9776.45	1.00244
10117.1	0.69674																																					9834.97	0.97668	9776.95	1.00347
10118.3	0.68947																																					9835.57	0.97667	9777.45	1.00422
10119.5	0.68909																																					9836.17	0.9767	9777.95	1.00488
10120.7	0.68194																																					9836.77	0.9765	9778.45	1.00537
10121.9	0.68781																																					9837.37	0.9764	9778.95	1.0054
10123.1	0.6841																																					9837.97	0.97653	9779.45	1.00489
10124.3	0.68426																																					9838.57	0.97645	9779.95	1.00493
10125.5	0.6818																																					9839.17	0.97653	9780.45	1.00426
10126.7	0.68199																																					9839.77	0.9765	9780.95	1.00359
10127.9	0.68061																																					9840.37	0.97648	9781.45	1.00291
10129.1	0.68052																																					9840.97	0.97647	9781.95	1.00163
10130.3	0.67813																																					9841.57	0.97668	9782.45	1.00047
10131.5	0.67726																																					9842.17	0.9768	9782.95	0.99968
10132.7	0.67625																																					9842.77	0.97685	9783.45	0.99872
10133.9	0.67654																																					9843.37	0.97697	9783.95	0.99822
10135.1	0.67474																																					9843.97	0.97724	9784.45	0.99732
10136.3	0.67282																																					9844.57	0.97756	9784.95	0.99686
10137.5	0.66957																																					9845.17	0.97765	9785.45	0.99661
10138.7	0.66971																																					9845.77	0.97784	9785.95	0.99653
10139.9	0.66885																																					9846.37	0.97801	9786.45	0.99674
10141.1	0.6676																																					9846.97	0.97824	9786.95	0.99705
10142.3	0.66974																																					9847.57	0.97849	9787.45	0.99713
10143.5	0.67018																																					9848.17	0.97879	9787.95	0.99782
10144.7	0.669																																					9848.77	0.97899	9788.45	0.99895
10145.9	0.66426																																					9849.37	0.97923	9788.95	1.00008
10147.1	0.66532																																					9849.97	0.97937	9789.45	1.00126
10148.3	0.66509																																					9850.57	0.97971	9789.95	1.00257
10149.5	0.66306																																					9851.17	0.97993	9790.45	1.00413
10150.7	0.66158																																					9851.77	0.9803	9790.95	1.0057
10151.9	0.65955																																					9852.37	0.98046	9791.45	1.00681
10153.1	0.65853																																					9852.97	0.9807	9791.95	1.00796
10154.3	0.65903																																					9853.57	0.98099	9792.45	1.00933
10155.5	0.65611																																					9854.17	0.98122	9792.95	1.01064
10156.7	0.65506																																					9854.77	0.98131	9793.45	1.01158
10157.9	0.65354																																					9855.37	0.98158	9793.95	1.01228
10159.1	0.65531																																					9855.97	0.98164	9794.45	1.01231
10160.3	0.65459																																					9856.57	0.98166	9794.95	1.01284
10161.5	0.65177																																					9857.17	0.98165	9795.45	1.01274
10162.7	0.65094																																					9857.77	0.98165	9795.95	1.01223
10163.9	0.65255																																					9858.37	0.98158	9796.45	1.01121
10165.1	0.65237																																					9858.97	0.98152	9796.95	1.00943
10166.3	0.64801																																					9859.57	0.98133	9797.45	1.0073
10167.5	0.64741																																					9860.17	0.981	9797.95	1.00541
10168.7	0.64648																																					9860.77	0.98094	9798.45	1.00343
10169.9	0.64575																																					9861.37	0.98087	9798.95	1.0005
10171.1	0.64328																																					9861.97	0.98067	9799.45	0.99767
10172.3	0.64202																																					9862.57	0.98035	9799.95	0.99486
10173.5	0.64267																																					9863.17	0.98001	9800.45	0.99121
10174.7	0.64103																																					9863.77	0.97986	9800.95	0.98834
10175.9	0.64025																																					9864.37	0.97953	9801.45	0.98534
10177.1	0.63963																																					9864.97	0.97909	9801.95	0.98201
10178.3	0.6364																																					9865.57	0.97862	9802.45	0.97897
10179.5	0.63678																																					9866.17	0.97793	9802.95	0.9758
10180.7	0.63473																																					9866.77	0.97729	9803.45	0.97292
10181.9	0.63446																																					9867.37	0.97665	9803.95	0.9699
10183.1	0.63198																																					9867.97	0.97584	9804.45	0.96719
10184.3	0.633																																					9868.57	0.97509	9804.95	0.96408
10185.5	0.62973																																					9869.17	0.9742	9805.45	0.96167
10186.7	0.62998																																					9869.77	0.97311	9805.95	0.95915
10187.9	0.63065																																					9870.37	0.97212	9806.45	0.95638
10189.1	0.63045																																					9870.97	0.97106	9806.95	0.95388
10190.3	0.62482																																					9871.57	0.96991	9807.45	0.95192
10191.5	0.62693																																					9872.17	0.96883	9807.95	0.94995
10192.7	0.62682																																					9872.77	0.96778	9808.45	0.94822
10193.9	0.62486																																					9873.37	0.96648	9808.95	0.94626
10195.1	0.62166																																					9873.97	0.96528	9809.45	0.94528
10196.3	0.62235																																					9874.57	0.9641	9809.95	0.94416
10197.5	0.62228																																					9875.17	0.96293	9810.45	0.94255
10198.7	0.61881																																					9875.77	0.9617	9810.95	0.94176
10199.9	0.61839																																					9876.37	0.96028	9811.45	0.94091
10201.1	0.61873																																					9876.97	0.95904	9811.95	0.94029
10202.3	0.61506																																					9877.57	0.95785	9812.45	0.94015
10203.5	0.6193																																					9878.17	0.95663	9812.95	0.94021
10204.7	0.61609																																					9878.77	0.95534	9813.45	0.94037
10205.9	0.61755																																					9879.37	0.95404	9813.95	0.94065
10207.1	0.61242																																					9879.97	0.95285	9814.45	0.94114
10208.3	0.61245																																					9880.57	0.95179	9814.95	0.94185
10209.5	0.61176																																					9881.17	0.95061	9815.45	0.94285
10210.7	0.61062																																					9881.77	0.94943	9815.95	0.94424
10211.9	0.60972																																					9882.37	0.94832	9816.45	0.94542
10213.1	0.60765																																					9882.97	0.94734	9816.95	0.94679
10214.3	0.60932																																					9883.57	0.94639	9817.45	0.94894
10215.5	0.60564																																					9884.17	0.94539	9817.95	0.95052
10216.7	0.6052																																					9884.77	0.9446	9818.45	0.95221
10217.9	0.60155																																					9885.37	0.94375	9818.95	0.95413
10219.1	0.60427																																					9885.97	0.94308	9819.45	0.95626
10220.3	0.60047																																					9886.57	0.94248	9819.95	0.95782
10221.5	0.59947																																					9887.17	0.94176	9820.45	0.95989
10222.7	0.59942																																					9887.77	0.9411	9820.95	0.9616
10223.9	0.59898																																					9888.37	0.94053	9821.45	0.96316
10225.1	0.59645																																					9888.97	0.94013	9821.95	0.96449
10226.3	0.59517																																					9889.57	0.93967	9822.45	0.96592
10227.5	0.59614																																					9890.17	0.93938	9822.95	0.96709
10228.7	0.59517																																					9890.77	0.93901	9823.45	0.96836
10229.9	0.59479																																					9891.37	0.93875	9823.95	0.96938
10231.1	0.59074																																					9891.97	0.93857	9824.45	0.97048
10232.3	0.59304																																					9892.57	0.93838	9824.95	0.97119
10233.5	0.58887																																					9893.17	0.93836	9825.45	0.97192
10234.7	0.58497																																					9893.77	0.93844	9825.95	0.97246
10235.9	0.58453																																					9894.37	0.93843	9826.45	0.973
10237.1	0.58466																																					9894.97	0.93861	9826.95	0.97351
10238.3	0.58443																																					9895.57	0.93865	9827.45	0.97381
10239.5	0.58437																																					9896.17	0.93873	9827.95	0.97421
10240.7	0.58176																																					9896.77	0.93889	9828.45	0.97451
10241.9	0.58374																																					9897.37	0.93918	9828.95	0.97409
10243.1	0.58191																																					9897.97	0.93938	9829.45	0.97373
10244.3	0.58227																																					9898.57	0.9396	9829.95	0.97391
10245.5	0.57955																																					9899.17	0.93998	9830.45	0.97373
10246.7	0.5798																																					9899.77	0.94028	9830.95	0.97258
10247.9	0.58066																																					9900.37	0.9405	9831.45	0.97185
10249.1	0.57546																																					9900.97	0.94095	9831.95	0.97103
10250.3	0.5732																																					9901.57	0.94137	9832.45	0.97033
10251.5	0.5752																																					9902.17	0.94161	9832.95	0.96966
10252.7	0.57446																																					9902.77	0.94193	9833.45	0.96888
10253.9	0.57038																																					9903.37	0.94223	9833.95	0.96856
10255.1	0.57283																																					9903.97	0.94266	9834.45	0.96795
10256.3	0.57115																																					9904.57	0.94287	9834.95	0.96722
10257.5	0.56793																																					9905.17	0.94316	9835.45	0.96645
10258.7	0.56652																																					9905.77	0.94331	9835.95	0.96583
10259.9	0.56564																																					9906.37	0.94345	9836.45	0.96499
10261.1	0.56668																																					9906.97	0.9436	9836.95	0.9641
10262.3	0.56807																																					9907.57	0.94383	9837.45	0.96316
10263.5	0.56351																																					9908.17	0.94387	9837.95	0.9625
10264.7	0.56222																																					9908.77	0.94402	9838.45	0.96136
10265.9	0.5636																																					9909.37	0.94411	9838.95	0.95992
10267.1	0.55827																																					9909.97	0.94419	9839.45	0.95859
10268.3	0.56029																																					9910.57	0.94438	9839.95	0.95674
10269.5	0.5571																																					9911.17	0.94444	9840.45	0.9556
10270.7	0.55604																																					9911.77	0.94427	9840.95	0.95402
10271.9	0.55777																																					9912.37	0.94421	9841.45	0.95211
10273.1	0.5562																																					9912.97	0.94425	9841.95	0.94966
10274.3	0.55575																																					9913.57	0.94432	9842.45	0.94809
10275.5	0.55333																																					9914.17	0.94424	9842.95	0.94654
10276.7	0.55261																																					9914.77	0.94412	9843.45	0.94442
10277.9	0.54947																																					9915.37	0.94432	9843.95	0.94268
10279.1	0.54938																																					9915.97	0.94421	9844.45	0.94087
10280.3	0.54752																																					9916.57	0.94388	9844.95	0.93935
10281.5	0.54641																																					9917.17	0.94379	9845.45	0.93756
10282.7	0.54553																																					9917.77	0.94387	9845.95	0.93601
10283.9	0.54338																																					9918.37	0.94388	9846.45	0.9346
10285.1	0.54308																																					9918.97	0.94394	9846.95	0.93306
10286.3	0.54504																																					9919.57	0.94382	9847.45	0.93128
10287.5	0.54132																																					9920.17	0.94358	9847.95	0.92953
10288.7	0.5417																																					9920.77	0.94356	9848.45	0.92844
10289.9	0.5404																																					9921.37	0.94359	9848.95	0.92671
10291.1	0.54026																																					9921.97	0.94357	9849.45	0.92513
10292.3	0.53733																																					9922.57	0.94352	9849.95	0.92359
10293.5	0.53489																																					9923.17	0.94344	9850.45	0.92189
10294.7	0.53349																																					9923.77	0.94331	9850.95	0.92009
10295.9	0.53404																																					9924.37	0.94314	9851.45	0.91844
10297.1	0.53442																																					9924.97	0.9432	9851.95	0.91625
10298.3	0.53056																																					9925.57	0.94315	9852.45	0.9149
10299.5	0.53048																																					9926.17	0.94304	9852.95	0.91318
10300.7	0.52984																																					9926.77	0.94299	9853.45	0.91128
10301.9	0.52943																																					9927.37	0.9428	9853.95	0.90956
10303.1	0.52886																																					9927.97	0.9428	9854.45	0.90771
10304.3	0.52743																																					9928.57	0.94278	9854.95	0.90601
10305.5	0.52445																																					9929.17	0.94285	9855.45	0.90426
10306.7	0.52271																																					9929.77	0.94271	9855.95	0.90261
10307.9	0.52284																																					9930.37	0.94265	9856.45	0.90092
10309.1	0.52636																																					9930.97	0.94242	9856.95	0.89934
10310.3	0.52332																																					9931.57	0.94235	9857.45	0.89767
10311.5	0.52183																																					9932.17	0.94226	9857.95	0.89607
10312.7	0.51787																																					9932.77	0.94223	9858.45	0.89471
10313.9	0.52016																																					9933.37	0.94208	9858.95	0.89338
10315.1	0.52001																																					9933.97	0.94195	9859.45	0.8919
10316.3	0.51679																																					9934.57	0.94185	9859.95	0.89053
10317.5	0.51788																																					9935.17	0.94168	9860.45	0.88936
10318.7	0.51893																																					9935.77	0.94153	9860.95	0.88799
10319.9	0.51413																																					9936.37	0.94133	9861.45	0.88672
10321.1	0.51383																																					9936.97	0.94107	9861.95	0.88633
10322.3	0.51574																																					9937.57	0.94098	9862.45	0.88535
10323.5	0.5128																																					9938.17	0.94094	9862.95	0.88437
10324.7	0.51004																																					9938.77	0.9406	9863.45	0.88429
10325.9	0.51047																																					9939.37	0.94046	9863.95	0.88315
10327.1	0.50953																																					9939.97	0.94021	9864.45	0.88325
10328.3	0.51014																																					9940.57	0.94009	9864.95	0.88261
10329.5	0.50644																																					9941.17	0.93973	9865.45	0.88237
10330.7	0.50594																																					9941.77	0.93949	9865.95	0.88283
10331.9	0.50591																																					9942.37	0.93916	9866.45	0.88268
10333.1	0.50462																																					9942.97	0.93898	9866.95	0.88285
10334.3	0.4994																																					9943.57	0.93882	9867.45	0.8831
10335.5	0.50216																																					9944.17	0.93846	9867.95	0.88338
10336.7	0.50184																																					9944.77	0.93815	9868.45	0.88337
10337.9	0.50017																																					9945.37	0.93796	9868.95	0.88376
10339.1	0.49632																																					9945.97	0.93774	9869.45	0.88447
10340.3	0.4943																																					9946.57	0.93731	9869.95	0.88472
10341.5	0.49432																																					9947.17	0.93689	9870.45	0.88515
10342.7	0.49554																																					9947.77	0.93666	9870.95	0.88573
10343.9	0.4996																																					9948.37	0.93616	9871.45	0.88617
10345.1	0.49645																																					9948.97	0.93576	9871.95	0.88677
10346.3	0.49198																																					9949.57	0.93546	9872.45	0.8872
10347.5	0.49067																																					9950.17	0.93511	9872.95	0.88786
10348.7	0.48807																																					9950.77	0.93463	9873.45	0.88871
10349.9	0.48759																																					9951.37	0.93424	9873.95	0.8893
10351.1	0.49087																																					9951.97	0.93388	9874.45	0.89018
10352.3	0.49091																																					9952.57	0.93342	9874.95	0.89108
10353.5	0.48638																																					9953.17	0.93285	9875.45	0.89233
10354.7	0.48553																																					9953.77	0.93246	9875.95	0.89301
10355.9	0.48759																																					9954.37	0.9318	9876.45	0.89379
10357.1	0.4855																																					9954.97	0.93129	9876.95	0.89455
10358.3	0.48597																																					9955.57	0.93076	9877.45	0.89509
10359.5	0.48346																																					9956.17	0.93013	9877.95	0.89617
10360.7	0.48141																																					9956.77	0.92947	9878.45	0.89675
10361.9	0.48284																																					9957.37	0.92869	9878.95	0.89723
10363.1	0.48117																																					9957.97	0.92822	9879.45	0.89755
10364.3	0.47902																																					9958.57	0.92767	9879.95	0.89804
10365.5	0.47964																																					9959.17	0.92688	9880.45	0.89852
10366.7	0.47813																																					9959.77	0.92613	9880.95	0.89898
10367.9	0.47884																																					9960.37	0.92557	9881.45	0.89966
10369.1	0.47385																																					9960.97	0.92477	9881.95	0.89984
10370.3	0.47425																																					9961.57	0.92413	9882.45	0.90004
10371.5	0.47289																																					9962.17	0.92357	9882.95	0.90071
10372.7	0.47206																																					9962.77	0.92273	9883.45	0.90135
10373.9	0.47248																																					9963.37	0.92205	9883.95	0.90205
10375.1	0.46784																																					9963.97	0.9215	9884.45	0.90279
10376.3	0.46695																																					9964.57	0.92097	9884.95	0.9037
10377.5	0.46938																																					9965.17	0.92038	9885.45	0.90442
10378.7	0.46704																																					9965.77	0.9198	9885.95	0.90511
10379.9	0.46649																																					9966.37	0.91921	9886.45	0.90566
10381.1	0.46528																																					9966.97	0.91871	9886.95	0.90646
10382.3	0.46407																																					9967.57	0.91814	9887.45	0.90711
10383.5	0.46532																																					9968.17	0.91767	9887.95	0.90751
10384.7	0.45943																																					9968.77	0.91735	9888.45	0.90766
10385.9	0.46288																																					9969.37	0.91674	9888.95	0.90792
10387.1	0.45957																																					9969.97	0.91631	9889.45	0.9082
10388.3	0.46098																																					9970.57	0.9159	9889.95	0.90851
10389.5	0.46084																																					9971.17	0.91551	9890.45	0.90825
10390.7	0.45897																																					9971.77	0.91509	9890.95	0.90859
10391.9	0.45696																																					9972.37	0.91482	9891.45	0.908
10393.1	0.45347																																					9972.97	0.91435	9891.95	0.90813
10394.3	0.45699																																					9973.57	0.91427	9892.45	0.90755
10395.5	0.45393																																					9974.17	0.9139	9892.95	0.90753
10396.7	0.4509																																					9974.77	0.91362	9893.45	0.90704
10397.9	0.45089																																					9975.37	0.9134	9893.95	0.90647
10399.1	0.45123																																					9975.97	0.91322	9894.45	0.90634
10400.3	0.45182																																					9976.57	0.91288	9894.95	0.90576
10401.5	0.44945																																					9977.17	0.91266	9895.45	0.90502
10402.7	0.44759																																					9977.77	0.91247	9895.95	0.90456
10403.9	0.44742																																					9978.37	0.91228	9896.45	0.90384
10405.1	0.44493																																					9978.97	0.91216	9896.95	0.90295
10406.3	0.44369																																					9979.57	0.91194	9897.45	0.90229
10407.5	0.44205																																					9980.17	0.91166	9897.95	0.90151
10408.7	0.4435																																					9980.77	0.91148	9898.45	0.90075
10409.9	0.44169																																					9981.37	0.91134	9898.95	0.89987
10411.1	0.44129																																					9981.97	0.91112	9899.45	0.89916
10412.3	0.43501																																					9982.57	0.91097	9899.95	0.89824
10413.5	0.43924																																					9983.17	0.9109	9900.45	0.89735
10414.7	0.43725																																					9983.77	0.91062	9900.95	0.89642
10415.9	0.43558																																					9984.37	0.91042	9901.45	0.89568
10417.1	0.43775																																					9984.97	0.91013	9901.95	0.89475
10418.3	0.43405																																					9985.57	0.9099	9902.45	0.89346
10419.5	0.43203																																					9986.17	0.90962	9902.95	0.89229
10420.7	0.43335																																					9986.77	0.90949	9903.45	0.89149
10421.9	0.43218																																					9987.37	0.90923	9903.95	0.89056
10423.1	0.42817																																					9987.97	0.90897	9904.45	0.88976
10424.3	0.42966																																					9988.57	0.90876	9904.95	0.88847
10425.5	0.43085																																					9989.17	0.90849	9905.45	0.88743
10426.7	0.42587																																					9989.77	0.9082	9905.95	0.88676
10427.9	0.41972																																					9990.37	0.90814	9906.45	0.88605
10429.1	0.42131																																					9990.97	0.90807	9906.95	0.88531
10430.3	0.42131																																					9991.57	0.90787	9907.45	0.88435
10431.5	0.42432																																					9992.17	0.90777	9907.95	0.88329
10432.7	0.42435																																					9992.77	0.90766	9908.45	0.88289
10433.9	0.41831																																					9993.37	0.90759	9908.95	0.88232
10435.1	0.41639																																					9993.97	0.9076	9909.45	0.88159
10436.3	0.41619																																					9994.57	0.90751	9909.95	0.88086
10437.5	0.41753																																					9995.17	0.90727	9910.45	0.88061
10438.7	0.41584																																					9995.77	0.90731	9910.95	0.88028
10439.9	0.41319																																					9996.37	0.90729	9911.45	0.87985
10441.1	0.41179																																					9996.97	0.90731	9911.95	0.87946
10442.3	0.41255																																					9997.57	0.90729	9912.45	0.87905
10443.5	0.4115																																					9998.17	0.90701	9912.95	0.87892
10444.7	0.41226																																					9998.77	0.9069	9913.45	0.8784
10445.9	0.41008																																					9999.37	0.90681	9913.95	0.87812
10447.1	0.4099																																					9999.97	0.90671	9914.45	0.87763
10448.3	0.4108																																					10000.6	0.9067	9914.95	0.8771
10449.5	0.41067																																					10001.2	0.90656	9915.45	0.8765
10450.7	0.4063																																					10001.8	0.90635	9915.95	0.87569
10451.9	0.40576																																					10002.4	0.9062	9916.45	0.8749
10453.1	0.40529																																					10003	0.90624	9916.95	0.87403
10454.3	0.40487																																					10003.6	0.90606	9917.45	0.87323
10455.5	0.40165																																					10004.2	0.90606	9917.95	0.87208
10456.7	0.40396																																					10004.8	0.90591	9918.45	0.87102
10457.9	0.40138																																					10005.4	0.90579	9918.95	0.87015
10459.1	0.39996																																					10006	0.90557	9919.45	0.86928
10460.3	0.39501																																					10006.6	0.90536	9919.95	0.86826
10461.5	0.3939																																					10007.2	0.90531	9920.45	0.86742
10462.7	0.39684																																					10007.8	0.90528	9920.95	0.86625
10463.9	0.3952																																					10008.4	0.90523	9921.45	0.86534
10465.1	0.39352																																					10009	0.90505	9921.95	0.86454
10466.3	0.39126																																					10009.6	0.90498	9922.45	0.86322
10467.5	0.39039																																					10010.2	0.90492	9922.95	0.8623
10468.7	0.39207																																					10010.8	0.90481	9923.45	0.86216
10469.9	0.39117																																					10011.4	0.90471	9923.95	0.86082
10471.1	0.39032																																					10012	0.90459	9924.45	0.86031
10472.3	0.38976																																					10012.6	0.90459	9924.95	0.85967
10473.5	0.38269																																					10013.2	0.90448	9925.45	0.85915
10474.7	0.38503																																					10013.8	0.9044	9925.95	0.85849
10475.9	0.38375																																					10014.4	0.90444	9926.45	0.85784
10477.1	0.38462																																					10015	0.90445	9926.95	0.85668
10478.3	0.3843																																					10015.6	0.90417	9927.45	0.85645
10479.5	0.38201																																					10016.2	0.90388	9927.95	0.85581
10480.7	0.38243																																					10016.8	0.9039	9928.45	0.8548
10481.9	0.38068																																					10017.4	0.90396	9928.95	0.85446
10483.1	0.38338																																					10018	0.90371	9929.45	0.85376
10484.3	0.37954																																					10018.6	0.9037	9929.95	0.8529
10485.5	0.37703																																					10019.2	0.90368	9930.45	0.85257
10486.7	0.37425																																					10019.8	0.90358	9930.95	0.85189
10487.9	0.37725																																					10020.4	0.90343	9931.45	0.85097
10489.1	0.37506																																					10021	0.90329	9931.95	0.85019
10490.3	0.37495																																					10021.6	0.90324	9932.45	0.8494
10491.5	0.3733																																					10022.2	0.90312	9932.95	0.84873
10492.7	0.37179																																					10022.8	0.90309	9933.45	0.84802
10493.9	0.37197																																					10023.4	0.90286	9933.95	0.84731
10495.1	0.37035																																					10024	0.90276	9934.45	0.84664
10496.3	0.368																																					10024.6	0.90264	9934.95	0.84595
10497.5	0.36541																																					10025.2	0.9024	9935.45	0.84513
10498.7	0.36354																																					10025.8	0.90227	9935.95	0.84458
10499.9	0.36544																																					10026.4	0.90214	9936.45	0.84422
10501.1	0.36228																																					10027	0.90199	9936.95	0.84365
10502.3	0.36076																																					10027.6	0.90174	9937.45	0.84304
10503.5	0.35809																																					10028.2	0.90172	9937.95	0.84236
10504.7	0.3597																																					10028.8	0.90146	9938.45	0.84197
10505.9	0.35954																																					10029.4	0.90119	9938.95	0.84122
10507.1	0.35748																																					10030	0.90115	9939.45	0.8408
10508.3	0.35945																																					10030.6	0.90087	9939.95	0.84067
10509.5	0.36032																																					10031.2	0.90078	9940.45	0.83968
10510.7	0.35805																																					10031.8	0.90069	9940.95	0.83923
10511.9	0.35511																																					10032.4	0.90053	9941.45	0.83907
10513.1	0.35436																																					10033	0.90023	9941.95	0.83764
10514.3	0.35201																																					10033.6	0.89998	9942.45	0.83832
10515.5	0.35359																																					10034.2	0.8998	9942.95	0.83742
10516.7	0.3509																																					10034.8	0.89958	9943.45	0.83683
10517.9	0.34974																																					10035.4	0.8995	9943.95	0.83633
10519.1	0.34713																																					10036	0.89908	9944.45	0.83588
10520.3	0.34737																																					10036.6	0.89868	9944.95	0.8355
10521.5	0.34992																																					10037.2	0.89848	9945.45	0.83494
10522.7	0.3483																																					10037.8	0.89822	9945.95	0.83429
10523.9	0.342																																					10038.4	0.89801	9946.45	0.83427
10525.1	0.34355																																					10039	0.89763	9946.95	0.83366
10526.3	0.34492																																					10039.6	0.89725	9947.45	0.83327
10527.5	0.34421																																					10040.2	0.89699	9947.95	0.83287
10528.7	0.34027																																					10040.8	0.89659	9948.45	0.83256
10529.9	0.34164																																					10041.4	0.89637	9948.95	0.83238
10531.1	0.33908																																					10042	0.89604	9949.45	0.83211
10532.3	0.33796																																					10042.6	0.89569	9949.95	0.83196
10533.5	0.33665																																					10043.2	0.89514	9950.45	0.83155
10534.7	0.33305																																					10043.8	0.8947	9950.95	0.83123
10535.9	0.33613																																					10044.4	0.89456	9951.45	0.83111
10537.1	0.33031																																					10045	0.89424	9951.95	0.83095
10538.3	0.33005																																					10045.6	0.89377	9952.45	0.83087
10539.5	0.33194																																					10046.2	0.89338	9952.95	0.83042
10540.7	0.33392																																					10046.8	0.89311	9953.45	0.83002
10541.9	0.32954																																					10047.4	0.89275	9953.95	0.82989
10543.1	0.32814																																					10048	0.8922	9954.45	0.8299
10544.3	0.33154																																					10048.6	0.89188	9954.95	0.82966
10545.5	0.32782																																					10049.2	0.89159	9955.45	0.82947
10546.7	0.32148																																					10049.8	0.89128	9955.95	0.82925
10547.9	0.32269																																					10050.4	0.89091	9956.45	0.8297
10549.1	0.32492																																					10051	0.89046	9956.95	0.82945
10550.3	0.32162																																					10051.6	0.89009	9957.45	0.82884
10551.5	0.31985																																					10052.2	0.8897	9957.95	0.82871
10552.7	0.31793																																					10052.8	0.88923	9958.45	0.82893
10553.9	0.3178																																					10053.4	0.88868	9958.95	0.82871
10555.1	0.31967																																					10054	0.88827	9959.45	0.82893
10556.3	0.31917																																					10054.6	0.88798	9959.95	0.82893
10557.5	0.32006																																					10055.2	0.88757	9960.45	0.82858
10558.7	0.31659																																					10055.8	0.88713	9960.95	0.82873
10559.9	0.31604																																					10056.4	0.88684	9961.45	0.82881
10561.1	0.31493																																					10057	0.88651	9961.95	0.82909
10562.3	0.30944																																					10057.6	0.88614	9962.45	0.8291
10563.5	0.3099																																					10058.2	0.88585	9962.95	0.82925
10564.7	0.3101																																					10058.8	0.88552	9963.45	0.82924
10565.9	0.30648																																					10059.4	0.88514	9963.95	0.83001
10567.1	0.30833																																					10060	0.88483	9964.45	0.82966
10568.3	0.30711																																					10060.6	0.88453	9964.95	0.8298
10569.5	0.30339																																					10061.2	0.88425	9965.45	0.83021
10570.7	0.30076																																					10061.8	0.88402	9965.95	0.82956
10571.9	0.3038																																					10062.4	0.88368	9966.45	0.82991
10573.1	0.30323																																					10063	0.88349	9966.95	0.83007
10574.3	0.30077																																					10063.6	0.88329	9967.45	0.82984
10575.5	0.30238																																					10064.2	0.88299	9967.95	0.82942
10576.7	0.29859																																					10064.8	0.88289	9968.45	0.8293
10577.9	0.3																																					10065.4	0.88274	9968.95	0.82899
10579.1	0.29748																																					10066	0.88237	9969.45	0.8287
10580.3	0.29655																																					10066.6	0.88204	9969.95	0.82827
10581.5	0.29662																																					10067.2	0.88175	9970.45	0.82709
10582.7	0.29552																																					10067.8	0.8815	9970.95	0.82673
10583.9	0.29272																																					10068.4	0.88139	9971.45	0.82622
10585.1	0.29369																																					10069	0.88106	9971.95	0.82556
10586.3	0.29235																																					10069.6	0.88072	9972.45	0.82463
10587.5	0.29373																																					10070.2	0.88057	9972.95	0.82386
10588.7	0.29112																																					10070.8	0.88048	9973.45	0.82292
10589.9	0.28793																																					10071.4	0.88031	9973.95	0.82224
10591.1	0.28681																																					10072	0.88008	9974.45	0.82093
10592.3	0.2852																																					10072.6	0.87984	9974.95	0.82017
10593.5	0.28611																																					10073.2	0.87977	9975.45	0.81938
10594.7	0.28346																																					10073.8	0.87955	9975.95	0.8185
10595.9	0.28673																																					10074.4	0.87929	9976.45	0.81766
10597.1	0.28337																																					10075	0.87904	9976.95	0.81696
10598.3	0.28161																																					10075.6	0.87878	9977.45	0.81612
10599.5	0.28096																																					10076.2	0.87862	9977.95	0.81498
10600.7	0.27876																																					10076.8	0.87845	9978.45	0.81401
10601.9	0.27932																																					10077.4	0.87814	9978.95	0.81366
10603.1	0.28012																																					10078	0.87792	9979.45	0.81277
10604.3	0.27603																																					10078.6	0.87775	9979.95	0.81175
10605.5	0.27536																																					10079.2	0.87758	9980.45	0.81077
10606.7	0.27438																																					10079.8	0.8773	9980.95	0.81013
10607.9	0.27485																																					10080.4	0.877	9981.45	0.8096
10609.1	0.27454																																					10081	0.87676	9981.95	0.80839
10610.3	0.27275																																					10081.6	0.87654	9982.45	0.80727
10611.5	0.27225																																					10082.2	0.87636	9982.95	0.80629
10612.7	0.27153																																					10082.8	0.87618	9983.45	0.80531
10613.9	0.27181																																					10083.4	0.87586	9983.95	0.8043
10615.1	0.26842																																					10084	0.8756	9984.45	0.80317
10616.3	0.26853																																					10084.6	0.87548	9984.95	0.8022
10617.5	0.26616																																					10085.2	0.87545	9985.45	0.80106
10618.7	0.26772																																					10085.8	0.8752	9985.95	0.80037
10619.9	0.26511																																					10086.4	0.87479	9986.45	0.79913
10621.1	0.26219																																					10087	0.8745	9986.95	0.79782
10622.3	0.25966																																					10087.6	0.87429	9987.45	0.79678
10623.5	0.26286																																					10088.2	0.87411	9987.95	0.79591
10624.7	0.26329																																					10088.8	0.8738	9988.45	0.79471
10625.9	0.26273																																					10089.4	0.87366	9988.95	0.79401
10627.1	0.2608																																					10090	0.87339	9989.45	0.79288
10628.3	0.25461																																					10090.6	0.87331	9989.95	0.79234
10629.5	0.25783																																					10091.2	0.87317	9990.45	0.79095
10630.7	0.26038																																					10091.8	0.87286	9990.95	0.79012
10631.9	0.25577																																					10092.4	0.8727	9991.45	0.78957
10633.1	0.25479																																					10093	0.87253	9991.95	0.78856
10634.3	0.25651																																					10093.6	0.87233	9992.45	0.78812
10635.5	0.25361																																					10094.2	0.87206	9992.95	0.78759
10636.7	0.24916																																					10094.8	0.87191	9993.45	0.78698
10637.9	0.24914																																					10095.4	0.87155	9993.95	0.7863
10639.1	0.2499																																					10096	0.8713	9994.45	0.78599
10640.3	0.24722																																					10096.6	0.87115	9994.95	0.78547
10641.5	0.24593																																					10097.2	0.8711	9995.45	0.78519
10642.7	0.244																																					10097.8	0.8709	9995.95	0.78513
10643.9	0.2428																																					10098.4	0.87073	9996.45	0.78456
10645.1	0.24412																																					10099	0.87041	9996.95	0.78438
10646.3	0.24291																																					10099.6	0.87029	9997.45	0.78376
10647.5	0.24045																																					10100.2	0.87013	9997.95	0.7833
10648.7	0.23931																																					10100.8	0.87005	9998.45	0.78334
10649.9	0.239																																					10101.4	0.86976	9998.95	0.78276
10651.1	0.23743																																					10102	0.8697	9999.45	0.78231
10652.3	0.23586																																					10102.6	0.86965	9999.95	0.7819
																																						10103.2	0.8694	10000.5	0.78197
																																						10103.8	0.86917	10001	0.78188
																																						10104.4	0.86903	10001.5	0.78143
																																						10105	0.86895	10002	0.78093
																																						10105.6	0.86882	10002.5	0.78047
																																						10106.2	0.8686	10003	0.78026
																																						10106.8	0.86845	10003.5	0.78039
																																						10107.4	0.86829	10004	0.7799
																																						10108	0.86817	10004.5	0.77967
																																						10108.6	0.86793	10005	0.7792
																																						10109.2	0.86783	10005.5	0.77875
																																						10109.8	0.86767	10006	0.77867
																																						10110.4	0.86763	10006.5	0.77869
																																						10111	0.86752	10007	0.77813
																																						10111.6	0.86744	10007.5	0.77749
																																						10112.2	0.86717	10008	0.77724
																																						10112.8	0.86694	10008.5	0.77697
																																						10113.4	0.8668	10009	0.77654
																																						10114	0.86674	10009.5	0.77594
																																						10114.6	0.86694	10010	0.7757
																																						10115.2	0.86696	10010.5	0.77538
																																						10115.8	0.86653	10011	0.77525
																																						10116.4	0.86616	10011.5	0.77502
																																						10117	0.86595	10012	0.77458
																																						10117.6	0.86607	10012.5	0.77377
																																						10118.2	0.86609	10013	0.77371
																																						10118.8	0.86587	10013.5	0.77353
																																						10119.4	0.86575	10014	0.77347
																																						10120	0.86549	10014.5	0.77326
																																						10120.6	0.86534	10015	0.77316
																																						10121.2	0.86524	10015.5	0.773
																																						10121.8	0.86499	10016	0.7726
																																						10122.4	0.86471	10016.5	0.77233
																																						10123	0.86452	10017	0.77247
																																						10123.6	0.86454	10017.5	0.77235
																																						10124.2	0.86437	10018	0.77228
																																						10124.8	0.8642	10018.5	0.77221
																																						10125.4	0.86403	10019	0.77226
																																						10126	0.86386	10019.5	0.77204
																																						10126.6	0.86371	10020	0.77185
																																						10127.2	0.86359	10020.5	0.77151
																																						10127.8	0.86349	10021	0.77149
																																						10128.4	0.86327	10021.5	0.77178
																																						10129	0.86314	10022	0.77146
																																						10129.6	0.86308	10022.5	0.77115
																																						10130.2	0.86289	10023	0.77102
																																						10130.8	0.86266	10023.5	0.77059
																																						10131.4	0.86245	10024	0.77014
																																						10132	0.86226	10024.5	0.76993
																																						10132.6	0.86217	10025	0.76985
																																						10133.2	0.86196	10025.5	0.76965
																																						10133.8	0.8618	10026	0.76935
																																						10134.4	0.86168	10026.5	0.76906
																																						10135	0.86141	10027	0.76882
																																						10135.6	0.86117	10027.5	0.76881
																																						10136.2	0.86108	10028	0.76857
																																						10136.8	0.8608	10028.5	0.76818
																																						10137.4	0.8606	10029	0.76808
																																						10138	0.86049	10029.5	0.76797
																																						10138.6	0.86027	10030	0.76775
																																						10139.2	0.86007	10030.5	0.76759
																																						10139.8	0.85989	10031	0.76737
																																						10140.4	0.8596	10031.5	0.76696
																																						10141	0.85941	10032	0.76693
																																						10141.6	0.85921	10032.5	0.76672
																																						10142.2	0.85901	10033	0.76643
																																						10142.8	0.85873	10033.5	0.76625
																																						10143.4	0.85852	10034	0.7659
																																						10144	0.85835	10034.5	0.76578
																																						10144.6	0.85818	10035	0.7656
																																						10145.2	0.85794	10035.5	0.76526
																																						10145.8	0.85782	10036	0.76478
																																						10146.4	0.85754	10036.5	0.76453
																																						10147	0.85722	10037	0.76412
																																						10147.6	0.85708	10037.5	0.76398
																																						10148.2	0.85682	10038	0.76381
																																						10148.8	0.8565	10038.5	0.76326
																																						10149.4	0.85651	10039	0.7627
																																						10150	0.8562	10039.5	0.76228
																																						10150.6	0.85592	10040	0.76187
																																						10151.2	0.85567	10040.5	0.76156
																																						10151.8	0.85541	10041	0.76131
																																						10152.4	0.85521	10041.5	0.7611
																																						10153	0.85489	10042	0.76081
																																						10153.6	0.85463	10042.5	0.76044
																																						10154.2	0.85435	10043	0.76005
																																						10154.8	0.85414	10043.5	0.75971
																																						10155.4	0.85389	10044	0.75939
																																						10156	0.85368	10044.5	0.759
																																						10156.6	0.85356	10045	0.75827
																																						10157.2	0.85321	10045.5	0.75782
																																						10157.8	0.85296	10046	0.75729
																																						10158.4	0.85275	10046.5	0.75689
																																						10159	0.85253	10047	0.75667
																																						10159.6	0.85223	10047.5	0.75613
																																						10160.2	0.85201	10048	0.75554
																																						10160.8	0.85183	10048.5	0.75509
																																						10161.4	0.85144	10049	0.75462
																																						10162	0.85118	10049.5	0.75412
																																						10162.6	0.85095	10050	0.75372
																																						10163.2	0.85078	10050.5	0.75314
																																						10163.8	0.85068	10051	0.75258
																																						10164.4	0.8504	10051.5	0.7519
																																						10165	0.85022	10052	0.75122
																																						10165.6	0.84998	10052.5	0.75086
																																						10166.2	0.84969	10053	0.75003
																																						10166.8	0.84951	10053.5	0.74988
																																						10167.4	0.84924	10054	0.749
																																						10168	0.84897	10054.5	0.74854
																																						10168.6	0.84868	10055	0.7482
																																						10169.2	0.84849	10055.5	0.74762
																																						10169.8	0.84844	10056	0.7467
																																						10170.4	0.84828	10056.5	0.7462
																																						10171	0.84816	10057	0.74576
																																						10171.6	0.84789	10057.5	0.74493
																																						10172.2	0.84752	10058	0.74439
																																						10172.8	0.84734	10058.5	0.74405
																																						10173.4	0.8473	10059	0.74367
																																						10174	0.84716	10059.5	0.74342
																																						10174.6	0.84697	10060	0.74265
																																						10175.2	0.84676	10060.5	0.74155
																																						10175.8	0.84651	10061	0.74119
																																						10176.4	0.84624	10061.5	0.74052
																																						10177	0.84597	10062	0.73998
																																						10177.6	0.84576	10062.5	0.73985
																																						10178.2	0.84564	10063	0.73895
																																						10178.8	0.84544	10063.5	0.73825
																																						10179.4	0.84521	10064	0.73773
																																						10180	0.84496	10064.5	0.73695
																																						10180.6	0.84459	10065	0.7363
																																						10181.2	0.84448	10065.5	0.73561
																																						10181.8	0.84438	10066	0.7352
																																						10182.4	0.84405	10066.5	0.73462
																																						10183	0.84389	10067	0.7339
																																						10183.6	0.84384	10067.5	0.73333
																																						10184.2	0.84351	10068	0.73256
																																						10184.8	0.84319	10068.5	0.73189
																																						10185.4	0.84301	10069	0.73154
																																						10186	0.84285	10069.5	0.73087
																																						10186.6	0.84276	10070	0.73015
																																						10187.2	0.84265	10070.5	0.72998
																																						10187.8	0.84226	10071	0.7295
																																						10188.4	0.84194	10071.5	0.72866
																																						10189	0.84182	10072	0.72826
																																						10189.6	0.84165	10072.5	0.72761
																																						10190.2	0.84153	10073	0.72698
																																						10190.8	0.84165	10073.5	0.72627
																																						10191.4	0.84124	10074	0.72568
																																						10192	0.84105	10074.5	0.72536
																																						10192.6	0.84082	10075	0.7248
																																						10193.2	0.84056	10075.5	0.7241
																																						10193.8	0.8404	10076	0.72371
																																						10194.4	0.84011	10076.5	0.72329
																																						10195	0.8399	10077	0.72247
																																						10195.6	0.83958	10077.5	0.72185
																																						10196.2	0.83949	10078	0.72129
																																						10196.8	0.83928	10078.5	0.7208
																																						10197.4	0.83902	10079	0.72041
																																						10198	0.839	10079.5	0.72013
																																						10198.6	0.83884	10080	0.71951
																																						10199.2	0.83863	10080.5	0.71866
																																						10199.8	0.83856	10081	0.71823
																																						10200.4	0.83836	10081.5	0.71776
																																						10201	0.83814	10082	0.71718
																																						10201.6	0.83791	10082.5	0.71661
																																						10202.2	0.83781	10083	0.71598
																																						10202.8	0.83764	10083.5	0.71553
																																						10203.4	0.83741	10084	0.71497
																																						10204	0.83717	10084.5	0.71423
																																						10204.6	0.83707	10085	0.71377
																																						10205.2	0.8369	10085.5	0.7134
																																						10205.8	0.8366	10086	0.71274
																																						10206.4	0.83634	10086.5	0.71234
																																						10207	0.83613	10087	0.71196
																																						10207.6	0.83604	10087.5	0.71144
																																						10208.2	0.83589	10088	0.71085
																																						10208.8	0.83571	10088.5	0.71005
																																						10209.4	0.8356	10089	0.70957
																																						10210	0.83536	10089.5	0.70897
																																						10210.6	0.83527	10090	0.70848
																																						10211.2	0.83513	10090.5	0.7082
																																						10211.8	0.83479	10091	0.70771
																																						10212.4	0.83457	10091.5	0.7071
																																						10213	0.8345	10092	0.70673
																																						10213.6	0.8344	10092.5	0.70617
																																						10214.2	0.83423	10093	0.70564
																																						10214.8	0.83416	10093.5	0.70537
																																						10215.4	0.834	10094	0.70482
																																						10216	0.83388	10094.5	0.70458
																																						10216.6	0.83366	10095	0.7043
																																						10217.2	0.83358	10095.5	0.70374
																																						10217.8	0.83339	10096	0.70346
																																						10218.4	0.83309	10096.5	0.70337
																																						10219	0.83306	10097	0.70259
																																						10219.6	0.83289	10097.5	0.70222
																																						10220.2	0.8328	10098	0.70219
																																						10220.8	0.83268	10098.5	0.70188
																																						10221.4	0.83254	10099	0.7016
																																						10222	0.83242	10099.5	0.70119
																																						10222.6	0.83231	10100	0.70177
																																						10223.2	0.83223	10100.5	0.7018
																																						10223.8	0.83208	10101	0.70076
																																						10224.4	0.83192	10101.5	0.69863
																																						10225	0.83173	10102	0.69668
																																						10225.6	0.8316	10102.5	0.69624
																																						10226.2	0.83148	10103	0.69687
																																						10226.8	0.83138	10103.5	0.69729
																																						10227.4	0.83112	10104	0.69696
																																						10228	0.83098	10104.5	0.69657
																																						10228.6	0.83084	10105	0.69628
																																						10229.2	0.83063	10105.5	0.69587
																																						10229.8	0.83046	10106	0.69529
																																						10230.4	0.83039	10106.5	0.69527
																																						10231	0.83032	10107	0.69495
																																						10231.6	0.83024	10107.5	0.69434
																																						10232.2	0.83006	10108	0.69385
																																						10232.8	0.82984	10108.5	0.69405
																																						10233.4	0.82966	10109	0.69359
																																						10234	0.82941	10109.5	0.69312
																																						10234.6	0.82937	10110	0.69316
																																						10235.2	0.82936	10110.5	0.69293
																																						10235.8	0.82916	10111	0.69211
																																						10236.4	0.82901	10111.5	0.69204
																																						10237	0.82897	10112	0.69168
																																						10237.6	0.82858	10112.5	0.6914
																																						10238.2	0.82842	10113	0.6913
																																						10238.8	0.82844	10113.5	0.69109
																																						10239.4	0.82824	10114	0.69064
																																						10240	0.82804	10114.5	0.69039
																																						10240.6	0.82799	10115	0.69035
																																						10241.2	0.82795	10115.5	0.68987
																																						10241.8	0.82761	10116	0.68985
																																						10242.4	0.82749	10116.5	0.68969
																																						10243	0.82753	10117	0.68943
																																						10243.6	0.82708	10117.5	0.68889
																																						10244.2	0.82695	10118	0.68853
																																						10244.8	0.82682	10118.5	0.68865
																																						10245.4	0.8267	10119	0.68785
																																						10246	0.82649	10119.5	0.68786
																																						10246.6	0.82628	10120	0.68723
																																						10247.2	0.82605	10120.5	0.68712
																																						10247.8	0.82596	10121	0.68682
																																						10248.4	0.82583	10121.5	0.68722
																																						10249	0.82579	10122	0.68775
																																						10249.6	0.82561	10122.5	0.68748
																																						10250.2	0.82544	10123	0.68695
																																						10250.8	0.82526	10123.5	0.68513
																																						10251.4	0.82486	10124	0.68379
																																						10252	0.82475	10124.5	0.68347
																																						10252.6	0.82474	10125	0.68357
																																						10253.2	0.82445	10125.5	0.6833
																																						10253.8	0.82432	10126	0.68284
																																						10254.4	0.82425	10126.5	0.68234
																																						10255	0.82422	10127	0.682
																																						10255.6	0.82409	10127.5	0.68186
																																						10256.2	0.82374	10128	0.68169
																																						10256.8	0.82352	10128.5	0.68137
																																						10257.4	0.82331	10129	0.68087
																																						10258	0.82316	10129.5	0.68047
																																						10258.6	0.82304	10130	0.68007
																																						10259.2	0.82288	10130.5	0.67982
																																						10259.8	0.82275	10131	0.67937
																																						10260.4	0.82262	10131.5	0.67889
																																						10261	0.82234	10132	0.67836
																																						10261.6	0.82231	10132.5	0.67789
																																						10262.2	0.82203	10133	0.67741
																																						10262.8	0.82188	10133.5	0.67701
																																						10263.4	0.82179	10134	0.6767
																																						10264	0.82162	10134.5	0.67608
																																						10264.6	0.82141	10135	0.67559
																																						10265.2	0.82107	10135.5	0.6752
																																						10265.8	0.82081	10136	0.67474
																																						10266.4	0.82055	10136.5	0.67413
																																						10267	0.82039	10137	0.67366
																																						10267.6	0.82025	10137.5	0.67328
																																						10268.2	0.82009	10138	0.67262
																																						10268.8	0.82	10138.5	0.67214
																																						10269.4	0.81978	10139	0.67169
																																						10270	0.81967	10139.5	0.67139
																																						10270.6	0.81937	10140	0.67106
																																						10271.2	0.81913	10140.5	0.67063
																																						10271.8	0.8191	10141	0.6695
																																						10272.4	0.81897	10141.5	0.66906
																																						10273	0.81881	10142	0.66887
																																						10273.6	0.81859	10142.5	0.66843
																																						10274.2	0.81848	10143	0.66791
																																						10274.8	0.81823	10143.5	0.66743
																																						10275.4	0.81807	10144	0.66685
																																						10276	0.81798	10144.5	0.66628
																																						10276.6	0.81783	10145	0.66581
																																						10277.2	0.81768	10145.5	0.66547
																																						10277.8	0.81738	10146	0.6649
																																						10278.4	0.81711	10146.5	0.66473
																																						10279	0.81703	10147	0.66428
																																						10279.6	0.81681	10147.5	0.66338
																																						10280.2	0.81655	10148	0.66328
																																						10280.8	0.81643	10148.5	0.66276
																																						10281.4	0.81615	10149	0.66213
																																						10282	0.81597	10149.5	0.66197
																																						10282.6	0.81592	10150	0.66154
																																						10283.2	0.81578	10150.5	0.66145
																																						10283.8	0.81557	10151	0.66095
																																						10284.4	0.81529	10151.5	0.66051
																																						10285	0.81505	10152	0.65986
																																						10285.6	0.81487	10152.5	0.65962
																																						10286.2	0.81465	10153	0.65913
																																						10286.8	0.81452	10153.5	0.65893
																																						10287.4	0.8144	10154	0.65844
																																						10288	0.8142	10154.5	0.65793
																																						10288.6	0.81387	10155	0.65774
																																						10289.2	0.81369	10155.5	0.65737
																																						10289.8	0.81356	10156	0.65676
																																						10290.4	0.81345	10156.5	0.656
																																						10291	0.8133	10157	0.65579
																																						10291.6	0.81314	10157.5	0.65551
																																						10292.2	0.81309	10158	0.65518
																																						10292.8	0.81278	10158.5	0.6547
																																						10293.4	0.81267	10159	0.65436
																																						10294	0.81244	10159.5	0.65399
																																						10294.6	0.81229	10160	0.6533
																																						10295.2	0.81211	10160.5	0.65261
																																						10295.8	0.81189	10161	0.65217
																																						10296.4	0.81169	10161.5	0.65173
																																						10297	0.81162	10162	0.65119
																																						10297.6	0.81137	10162.5	0.65085
																																						10298.2	0.81111	10163	0.65055
																																						10298.8	0.81101	10163.5	0.65008
																																						10299.4	0.8108	10164	0.64945
																																						10300	0.81074	10164.5	0.64908
																																						10300.6	0.81067	10165	0.64861
																																						10301.2	0.8104	10165.5	0.64794
																																						10301.8	0.81035	10166	0.6476
																																						10302.4	0.81024	10166.5	0.64707
																																						10303	0.8101	10167	0.6466
																																						10303.6	0.80977	10167.5	0.64611
																																						10304.2	0.8096	10168	0.64554
																																						10304.8	0.8095	10168.5	0.64502
																																						10305.4	0.80932	10169	0.64428
																																						10306	0.80926	10169.5	0.64361
																																						10306.6	0.80902	10170	0.64347
																																						10307.2	0.80882	10170.5	0.64295
																																						10307.8	0.8086	10171	0.64273
																																						10308.4	0.80863	10171.5	0.64224
																																						10309	0.80844	10172	0.64131
																																						10309.6	0.80835	10172.5	0.64104
																																						10310.2	0.80823	10173	0.64078
																																						10310.8	0.80813	10173.5	0.6403
																																						10311.4	0.80805	10174	0.63968
																																						10312	0.80779	10174.5	0.63911
																																						10312.6	0.80752	10175	0.6389
																																						10313.2	0.80744	10175.5	0.63814
																																						10313.8	0.80723	10176	0.63779
																																						10314.4	0.80708	10176.5	0.63739
																																						10315	0.80695	10177	0.63718
																																						10315.6	0.80676	10177.5	0.63678
																																						10316.2	0.80657	10178	0.63644
																																						10316.8	0.80634	10178.5	0.63579
																																						10317.4	0.80612	10179	0.63538
																																						10318	0.80597	10179.5	0.63538
																																						10318.6	0.8058	10180	0.63481
																																						10319.2	0.80557	10180.5	0.63433
																																						10319.8	0.80536	10181	0.63421
																																						10320.4	0.80528	10181.5	0.63386
																																						10321	0.80522	10182	0.63339
																																						10321.6	0.80512	10182.5	0.6329
																																						10322.2	0.80505	10183	0.6325
																																						10322.8	0.80484	10183.5	0.63202
																																						10323.4	0.80464	10184	0.63139
																																						10324	0.80443	10184.5	0.63122
																																						10324.6	0.80424	10185	0.63104
																																						10325.2	0.80404	10185.5	0.63029
																																						10325.8	0.80386	10186	0.63016
																																						10326.4	0.80389	10186.5	0.63018
																																						10327	0.80369	10187	0.62965
																																						10327.6	0.80358	10187.5	0.62916
																																						10328.2	0.80337	10188	0.62897
																																						10328.8	0.8031	10188.5	0.62853
																																						10329.4	0.80299	10189	0.62792
																																						10330	0.80287	10189.5	0.62765
																																						10330.6	0.80266	10190	0.62743
																																						10331.2	0.80248	10190.5	0.62695
																																						10331.8	0.80231	10191	0.6268
																																						10332.4	0.80217	10191.5	0.62596
																																						10333	0.80201	10192	0.62561
																																						10333.6	0.80184	10192.5	0.62561
																																						10334.2	0.80169	10193	0.6256
																																						10334.8	0.80152	10193.5	0.62514
																																						10335.4	0.80134	10194	0.62461
																																						10336	0.80123	10194.5	0.6245
																																						10336.6	0.80104	10195	0.62411
																																						10337.2	0.80088	10195.5	0.62372
																																						10337.8	0.80075	10196	0.62344
																																						10338.4	0.80072	10196.5	0.62302
																																						10339	0.80066	10197	0.62251
																																						10339.6	0.80049	10197.5	0.62236
																																						10340.2	0.80034	10198	0.62184
																																						10340.8	0.80027	10198.5	0.62177
																																						10341.4	0.80002	10199	0.62172
																																						10342	0.79996	10199.5	0.62132
																																						10342.6	0.7998	10200	0.62089
																																						10343.2	0.79962	10200.5	0.6205
																																						10343.8	0.79952	10201	0.62034
																																						10344.4	0.79942	10201.5	0.62018
																																						10345	0.79925	10202	0.61976
																																						10345.6	0.79897	10202.5	0.61942
																																						10346.2	0.79881	10203	0.61893
																																						10346.8	0.79848	10203.5	0.61837
																																						10347.4	0.79823	10204	0.61826
																																						10348	0.79824	10204.5	0.61787
																																						10348.6	0.79812	10205	0.61747
																																						10349.2	0.79787	10205.5	0.61728
																																						10349.8	0.79781	10206	0.61709
																																						10350.4	0.79756	10206.5	0.61673
																																						10351	0.79736	10207	0.61643
																																						10351.6	0.79721	10207.5	0.61586
																																						10352.2	0.79705	10208	0.61556
																																						10352.8	0.79712	10208.5	0.61493
																																						10353.4	0.79702	10209	0.61495
																																						10354	0.79683	10209.5	0.61475
																																						10354.6	0.79665	10210	0.61409
																																						10355.2	0.79653	10210.5	0.61386
																																						10355.8	0.79648	10211	0.61342
																																						10356.4	0.79616	10211.5	0.61305
																																						10357	0.79589	10212	0.61265
																																						10357.6	0.79593	10212.5	0.61221
																																						10358.2	0.7958	10213	0.61168
																																						10358.8	0.79567	10213.5	0.61154
																																						10359.4	0.79566	10214	0.61088
																																						10360	0.79549	10214.5	0.6105
																																						10360.6	0.79531	10215	0.61051
																																						10361.2	0.79524	10215.5	0.61011
																																						10361.8	0.79503	10216	0.60973
																																						10362.4	0.79485	10216.5	0.60951
																																						10363	0.79457	10217	0.60897
																																						10363.6	0.79466	10217.5	0.6084
																																						10364.2	0.79457	10218	0.60804
																																						10364.8	0.79421	10218.5	0.60788
																																						10365.4	0.79405	10219	0.60761
																																						10366	0.79393	10219.5	0.60692
																																						10366.6	0.79374	10220	0.60646
																																						10367.2	0.79352	10220.5	0.60615
																																						10367.8	0.7933	10221	0.60561
																																						10368.4	0.79328	10221.5	0.60507
																																						10369	0.79315	10222	0.60481
																																						10369.6	0.79304	10222.5	0.6046
																																						10370.2	0.79292	10223	0.60405
																																						10370.8	0.7927	10223.5	0.6038
																																						10371.4	0.7926	10224	0.60313
																																						10372	0.79239	10224.5	0.60251
																																						10372.6	0.79232	10225	0.60233
																																						10373.2	0.79221	10225.5	0.60206
																																						10373.8	0.79224	10226	0.60126
																																						10374.4	0.79203	10226.5	0.60088
																																						10375	0.79178	10227	0.60056
																																						10375.6	0.7916	10227.5	0.60025
																																						10376.2	0.79159	10228	0.59997
																																						10376.8	0.7915	10228.5	0.59947
																																						10377.4	0.79134	10229	0.59884
																																						10378	0.79123	10229.5	0.5985
																																						10378.6	0.79102	10230	0.5978
																																						10379.2	0.79083	10230.5	0.5973
																																						10379.8	0.79067	10231	0.59697
																																						10380.4	0.79061	10231.5	0.5965
																																						10381	0.79059	10232	0.59603
																																						10381.6	0.79037	10232.5	0.59564
																																						10382.2	0.79032	10233	0.59519
																																						10382.8	0.79009	10233.5	0.59479
																																						10383.4	0.78986	10234	0.59437
																																						10384	0.78978	10234.5	0.59375
																																						10384.6	0.78969	10235	0.59334
																																						10385.2	0.78957	10235.5	0.593
																																						10385.8	0.78938	10236	0.59245
																																						10386.4	0.78923	10236.5	0.59191
																																						10387	0.78914	10237	0.59148
																																						10387.6	0.78899	10237.5	0.59117
																																						10388.2	0.78888	10238	0.59062
																																						10388.8	0.78871	10238.5	0.5902
																																						10389.4	0.7886	10239	0.58966
																																						10390	0.78842	10239.5	0.58945
																																						10390.6	0.78822	10240	0.58885
																																						10391.2	0.78801	10240.5	0.58843
																																						10391.8	0.78786	10241	0.58833
																																						10392.4	0.78772	10241.5	0.58717
																																						10393	0.78783	10242	0.58694
																																						10393.6	0.78776	10242.5	0.58652
																																						10394.2	0.78756	10243	0.58569
																																						10394.8	0.78742	10243.5	0.5853
																																						10395.4	0.7872	10244	0.58525
																																						10396	0.78696	10244.5	0.58469
																																						10396.6	0.78672	10245	0.58405
																																						10397.2	0.78667	10245.5	0.58375
																																						10397.8	0.78666	10246	0.5835
																																						10398.4	0.78649	10246.5	0.58303
																																						10399	0.78627	10247	0.58236
																																						10399.6	0.78614	10247.5	0.58174
																																						10400.2	0.78606	10248	0.58122
																																						10400.8	0.78591	10248.5	0.58093
																																						10401.4	0.78592	10249	0.58079
																																						10402	0.78583	10249.5	0.5799
																																						10402.6	0.78553	10250	0.57927
																																						10403.2	0.78526	10250.5	0.57916
																																						10403.8	0.78505	10251	0.57876
																																						10404.4	0.78493	10251.5	0.57819
																																						10405	0.78487	10252	0.57788
																																						10405.6	0.78475	10252.5	0.57715
																																						10406.2	0.78453	10253	0.57715
																																						10406.8	0.78431	10253.5	0.57682
																																						10407.4	0.78412	10254	0.57647
																																						10408	0.784	10254.5	0.57583
																																						10408.6	0.78398	10255	0.57512
																																						10409.2	0.78388	10255.5	0.57486
																																						10409.8	0.78359	10256	0.57439
																																						10410.4	0.78347	10256.5	0.57411
																																						10411	0.78341	10257	0.57365
																																						10411.6	0.78327	10257.5	0.57322
																																						10412.2	0.78314	10258	0.57287
																																						10412.8	0.78306	10258.5	0.57241
																																						10413.4	0.78292	10259	0.5718
																																						10414	0.78275	10259.5	0.57153
																																						10414.6	0.78257	10260	0.57121
																																						10415.2	0.78241	10260.5	0.57057
																																						10415.8	0.78225	10261	0.57023
																																						10416.4	0.78224	10261.5	0.5698
																																						10417	0.78205	10262	0.56909
																																						10417.6	0.7819	10262.5	0.56872
																																						10418.2	0.78177	10263	0.56866
																																						10418.8	0.78151	10263.5	0.5682
																																						10419.4	0.78134	10264	0.56772
																																						10420	0.78136	10264.5	0.56721
																																						10420.6	0.78106	10265	0.56677
																																						10421.2	0.78075	10265.5	0.5662
																																						10421.8	0.78073	10266	0.56584
																																						10422.4	0.78064	10266.5	0.56546
																																						10423	0.78051	10267	0.56483
																																						10423.6	0.78049	10267.5	0.56429
																																						10424.2	0.78027	10268	0.56425
																																						10424.8	0.78001	10268.5	0.5634
																																						10425.4	0.77993	10269	0.56324
																																						10426	0.77985	10269.5	0.56281
																																						10426.6	0.77961	10270	0.56234
																																						10427.2	0.7795	10270.5	0.56193
																																						10427.8	0.77944	10271	0.56137
																																						10428.4	0.77916	10271.5	0.56107
																																						10429	0.77906	10272	0.56081
																																						10429.6	0.77895	10272.5	0.56033
																																						10430.2	0.77871	10273	0.55984
																																						10430.8	0.77862	10273.5	0.55944
																																						10431.4	0.77852	10274	0.55924
																																						10432	0.77851	10274.5	0.5586
																																						10432.6	0.77833	10275	0.55813
																																						10433.2	0.77807	10275.5	0.55789
																																						10433.8	0.77798	10276	0.55737
																																						10434.4	0.77789	10276.5	0.55654
																																						10435	0.77783	10277	0.5565
																																						10435.6	0.77766	10277.5	0.55607
																																						10436.2	0.77762	10278	0.5555
																																						10436.8	0.77757	10278.5	0.55534
																																						10437.4	0.77729	10279	0.55507
																																						10438	0.7771	10279.5	0.55469
																																						10438.6	0.77704	10280	0.55415
																																						10439.2	0.77693	10280.5	0.55389
																																						10439.8	0.77684	10281	0.55337
																																						10440.4	0.77661	10281.5	0.55296
																																						10441	0.77646	10282	0.55248
																																						10441.6	0.77626	10282.5	0.55226
																																						10442.2	0.77612	10283	0.55218
																																						10442.8	0.77601	10283.5	0.55169
																																						10443.4	0.77581	10284	0.5511
																																						10444	0.77576	10284.5	0.55084
																																						10444.6	0.77566	10285	0.5505
																																						10445.2	0.77558	10285.5	0.54998
																																						10445.8	0.77552	10286	0.54975
																																						10446.4	0.77532	10286.5	0.54952
																																						10447	0.77522	10287	0.54893
																																						10447.6	0.77497	10287.5	0.54875
																																						10448.2	0.77476	10288	0.54819
																																						10448.8	0.77471	10288.5	0.548
																																						10449.4	0.77456	10289	0.54752
																																						10450	0.77455	10289.5	0.54681
																																						10450.6	0.77436	10290	0.54702
																																						10451.2	0.77408	10290.5	0.54619
																																						10451.8	0.77409	10291	0.54578
																																						10452.4	0.77396	10291.5	0.5454
																																						10453	0.77379	10292	0.54511
																																						10453.6	0.7737	10292.5	0.54467
																																						10454.2	0.77347	10293	0.54416
																																						10454.8	0.77333	10293.5	0.54385
																																						10455.4	0.77318	10294	0.54333
																																						10456	0.77294	10294.5	0.5429
																																						10456.6	0.77292	10295	0.5427
																																						10457.2	0.77285	10295.5	0.54236
																																						10457.8	0.77267	10296	0.54235
																																						10458.4	0.77246	10296.5	0.54196
																																						10459	0.77231	10297	0.54123
																																						10459.6	0.77228	10297.5	0.54102
																																						10460.2	0.77221	10298	0.54025
																																						10460.8	0.77217	10298.5	0.54039
																																						10461.4	0.77196	10299	0.54002
																																						10462	0.77168	10299.5	0.5395
																																						10462.6	0.77151	10300	0.53931
																																						10463.2	0.77151	10300.5	0.53879
																																						10463.8	0.77129	10301	0.53844
																																						10464.4	0.771	10301.5	0.53809
																																						10465	0.7708	10302	0.53791
																																						10465.6	0.77084	10302.5	0.53735
																																						10466.2	0.77072	10303	0.53721
																																						10466.8	0.77053	10303.5	0.53664
																																						10467.4	0.77043	10304	0.53607
																																						10468	0.77019	10304.5	0.53596
																																						10468.6	0.77015	10305	0.53582
																																						10469.2	0.77003	10305.5	0.53549
																																						10469.8	0.76989	10306	0.53504
																																						10470.4	0.76986	10306.5	0.53456
																																						10471	0.7697	10307	0.53413
																																						10471.6	0.76948	10307.5	0.53381
																																						10472.2	0.76935	10308	0.53338
																																						10472.8	0.76936	10308.5	0.53273
																																						10473.4	0.7693	10309	0.5329
																																						10474	0.76916	10309.5	0.53222
																																						10474.6	0.76894	10310	0.53209
																																						10475.2	0.76879	10310.5	0.53141
																																						10475.8	0.76861	10311	0.53119
																																						10476.4	0.76854	10311.5	0.53084
																																						10477	0.76837	10312	0.53049
																																						10477.6	0.76809	10312.5	0.53002
																																						10478.2	0.76797	10313	0.5297
																																						10478.8	0.76783	10313.5	0.52944
																																						10479.4	0.76768	10314	0.5291
																																						10480	0.76758	10314.5	0.52883
																																						10480.6	0.76747	10315	0.52836
																																						10481.2	0.76737	10315.5	0.52795
																																						10481.8	0.76719	10316	0.52787
																																						10482.4	0.76704	10316.5	0.52739
																																						10483	0.76707	10317	0.52667
																																						10483.6	0.76696	10317.5	0.52644
																																						10484.2	0.76672	10318	0.52593
																																						10484.8	0.76671	10318.5	0.52564
																																						10485.4	0.76651	10319	0.52545
																																						10486	0.76631	10319.5	0.5252
																																						10486.6	0.76622	10320	0.52447
																																						10487.2	0.76615	10320.5	0.52475
																																						10487.8	0.76603	10321	0.52392
																																						10488.4	0.76597	10321.5	0.52361
																																						10489	0.76586	10322	0.52312
																																						10489.6	0.76573	10322.5	0.52271
																																						10490.2	0.76563	10323	0.52258
																																						10490.8	0.76547	10323.5	0.52237
																																						10491.4	0.76527	10324	0.52198
																																						10492	0.76505	10324.5	0.52148
																																						10492.6	0.76497	10325	0.52131
																																						10493.2	0.76488	10325.5	0.52114
																																						10493.8	0.76477	10326	0.52035
																																						10494.4	0.76457	10326.5	0.51984
																																						10495	0.76437	10327	0.51959
																																						10495.6	0.76422	10327.5	0.51905
																																						10496.2	0.76411	10328	0.51861
																																						10496.8	0.76412	10328.5	0.51819
																																						10497.4	0.76403	10329	0.51799
																																						10498	0.76387	10329.5	0.51749
																																						10498.6	0.76359	10330	0.51778
																																						10499.2	0.76348	10330.5	0.51696
																																						10499.8	0.7634	10331	0.51651
																																						10500.4	0.76323	10331.5	0.51605
																																						10501	0.76304	10332	0.51576
																																						10501.6	0.76302	10332.5	0.51525
																																						10502.2	0.76297	10333	0.51476
																																						10502.8	0.76278	10333.5	0.51443
																																						10503.4	0.76257	10334	0.51405
																																						10504	0.76244	10334.5	0.51374
																																						10504.6	0.76232	10335	0.51341
																																						10505.2	0.76236	10335.5	0.51284
																																						10505.8	0.76206	10336	0.51251
																																						10506.4	0.76196	10336.5	0.5122
																																						10507	0.7617	10337	0.51159
																																						10507.6	0.76162	10337.5	0.51135
																																						10508.2	0.76166	10338	0.51089
																																						10508.8	0.7616	10338.5	0.51047
																																						10509.4	0.76142	10339	0.51028
																																						10510	0.76127	10339.5	0.50972
																																						10510.6	0.76117	10340	0.50927
																																						10511.2	0.76113	10340.5	0.50879
																																						10511.8	0.76101	10341	0.50879
																																						10512.4	0.76096	10341.5	0.50819
																																						10513	0.76078	10342	0.5078
																																						10513.6	0.76053	10342.5	0.5076
																																						10514.2	0.7605	10343	0.5071
																																						10514.8	0.7604	10343.5	0.50659
																																						10515.4	0.76028	10344	0.50622
																																						10516	0.7602	10344.5	0.50579
																																						10516.6	0.76013	10345	0.50553
																																						10517.2	0.76	10345.5	0.50532
																																						10517.8	0.7598	10346	0.50504
																																						10518.4	0.75973	10346.5	0.50436
																																						10519	0.75965	10347	0.50389
																																						10519.6	0.75946	10347.5	0.50333
																																						10520.2	0.75934	10348	0.50307
																																						10520.8	0.7592	10348.5	0.5029
																																						10521.4	0.75919	10349	0.50234
																																						10522	0.75903	10349.5	0.50195
																																						10522.6	0.75881	10350	0.50178
																																						10523.2	0.75876	10350.5	0.50152
																																						10523.8	0.75862	10351	0.50128
																																						10524.4	0.75847	10351.5	0.50069
																																						10525	0.75832	10352	0.50003
																																						10525.6	0.75817	10352.5	0.49951
																																						10526.2	0.75797	10353	0.49916
																																						10526.8	0.75797	10353.5	0.49895
																																						10527.4	0.75797	10354	0.49836
																																						10528	0.75776	10354.5	0.49827
																																						10528.6	0.75746	10355	0.49783
																																						10529.2	0.7574	10355.5	0.49725
																																						10529.8	0.75724	10356	0.49698
																																						10530.4	0.75707	10356.5	0.49668
																																						10531	0.75695	10357	0.49594
																																						10531.6	0.757	10357.5	0.49584
																																						10532.2	0.75699	10358	0.49527
																																						10532.8	0.75695	10358.5	0.49503
																																						10533.4	0.75687	10359	0.49481
																																						10534	0.7566	10359.5	0.49434
																																						10534.6	0.75639	10360	0.49362
																																						10535.2	0.75631	10360.5	0.49331
																																						10535.8	0.75613	10361	0.49301
																																						10536.4	0.75599	10361.5	0.49237
																																						10537	0.75589	10362	0.4922
																																						10537.6	0.75579	10362.5	0.49221
																																						10538.2	0.75553	10363	0.49172
																																						10538.8	0.75556	10363.5	0.49124
																																						10539.4	0.7555	10364	0.49063
																																						10540	0.75524	10364.5	0.48994
																																						10540.6	0.75506	10365	0.48983
																																						10541.2	0.75492	10365.5	0.48928
																																						10541.8	0.75482	10366	0.48896
																																						10542.4	0.75471	10366.5	0.48868
																																						10543	0.75455	10367	0.4884
																																						10543.6	0.75445	10367.5	0.48822
																																						10544.2	0.75454	10368	0.4877
																																						10544.8	0.75439	10368.5	0.48728
																																						10545.4	0.75415	10369	0.4869
																																						10546	0.75407	10369.5	0.48639
																																						10546.6	0.75406	10370	0.48592
																																						10547.2	0.75397	10370.5	0.4855
																																						10547.8	0.75387	10371	0.48525
																																						10548.4	0.75372	10371.5	0.48499
																																						10549	0.7536	10372	0.48416
																																						10549.6	0.7536	10372.5	0.48433
																																						10550.2	0.75341	10373	0.48368
																																						10550.8	0.75326	10373.5	0.4835
																																						10551.4	0.75315	10374	0.48272
																																						10552	0.75298	10374.5	0.48255
																																						10552.6	0.75288	10375	0.4822
																																						10553.2	0.75254	10375.5	0.48161
																																						10553.8	0.75239	10376	0.48109
																																						10554.4	0.75241	10376.5	0.48074
																																						10555	0.75235	10377	0.48059
																																						10555.6	0.75221	10377.5	0.48013
																																						10556.2	0.75207	10378	0.47937
																																						10556.8	0.75184	10378.5	0.47904
																																						10557.4	0.75176	10379	0.47887
																																						10558	0.75176	10379.5	0.47872
																																						10558.6	0.75158	10380	0.47813
																																						10559.2	0.75146	10380.5	0.47797
																																						10559.8	0.75126	10381	0.4776
																																						10560.4	0.75107	10381.5	0.47704
																																						10561	0.75096	10382	0.47692
																																						10561.6	0.75094	10382.5	0.47609
																																						10562.2	0.75093	10383	0.47578
																																						10562.8	0.75076	10383.5	0.47566
																																						10563.4	0.75057	10384	0.47534
																																						10564	0.75037	10384.5	0.47497
																																						10564.6	0.75019	10385	0.47451
																																						10565.2	0.75014	10385.5	0.47402
																																						10565.8	0.75004	10386	0.47352
																																						10566.4	0.74992	10386.5	0.47302
																																						10567	0.74978	10387	0.47285
																																						10567.6	0.74958	10387.5	0.47248
																																						10568.2	0.74949	10388	0.47204
																																						10568.8	0.74933	10388.5	0.47183
																																						10569.4	0.74922	10389	0.47159
																																						10570	0.74912	10389.5	0.47077
																																						10570.6	0.74898	10390	0.47051
																																						10571.2	0.74886	10390.5	0.47001
																																						10571.8	0.74882	10391	0.46977
																																						10572.4	0.74878	10391.5	0.46956
																																						10573	0.74854	10392	0.46901
																																						10573.6	0.74835	10392.5	0.46867
																																						10574.2	0.74832	10393	0.46834
																																						10574.8	0.74849	10393.5	0.46789
																																						10575.4	0.74842	10394	0.4675
																																						10576	0.74817	10394.5	0.46697
																																						10576.6	0.74802	10395	0.46678
																																						10577.2	0.74784	10395.5	0.46636
																																						10577.8	0.74766	10396	0.46598
																																						10578.4	0.7475	10396.5	0.46567
																																						10579	0.74746	10397	0.46534
																																						10579.6	0.74728	10397.5	0.46484
																																						10580.2	0.74714	10398	0.46466
																																						10580.8	0.74702	10398.5	0.46432
																																						10581.4	0.74688	10399	0.46394
																																						10582	0.74678	10399.5	0.46336
																																						10582.6	0.74676	10400	0.46279
																																						10583.2	0.74662	10400.5	0.46251
																																						10583.8	0.74646	10401	0.46226
																																						10584.4	0.74637	10401.5	0.46195
																																						10585	0.74631	10402	0.46173
																																						10585.6	0.74619	10402.5	0.46131
																																						10586.2	0.74604	10403	0.46105
																																						10586.8	0.7459	10403.5	0.46047
																																						10587.4	0.74578	10404	0.45994
																																						10588	0.74559	10404.5	0.45971
																																						10588.6	0.74529	10405	0.4594
																																						10589.2	0.7453	10405.5	0.45897
																																						10589.8	0.74533	10406	0.45869
																																						10590.4	0.74518	10406.5	0.45807
																																						10591	0.74491	10407	0.45771
																																						10591.6	0.7449	10407.5	0.45754
																																						10592.2	0.74485	10408	0.45732
																																						10592.8	0.7448	10408.5	0.45688
																																						10593.4	0.7447	10409	0.45635
																																						10594	0.74455	10409.5	0.45605
																																						10594.6	0.74439	10410	0.45568
																																						10595.2	0.74436	10410.5	0.45533
																																						10595.8	0.74422	10411	0.4552
																																						10596.4	0.74397	10411.5	0.45456
																																						10597	0.74381	10412	0.4545
																																						10597.6	0.74381	10412.5	0.45401
																																						10598.2	0.74366	10413	0.45348
																																						10598.8	0.74353	10413.5	0.45337
																																						10599.4	0.74347	10414	0.45295
																																						10600	0.74333	10414.5	0.4528
																																						10600.6	0.74329	10415	0.45241
																																						10601.2	0.74322	10415.5	0.45187
																																						10601.8	0.74307	10416	0.45148
																																						10602.4	0.74283	10416.5	0.45088
																																						10603	0.74277	10417	0.45035
																																						10603.6	0.74282	10417.5	0.4504
																																						10604.2	0.74257	10418	0.44969
																																						10604.8	0.74245	10418.5	0.44929
																																						10605.4	0.74233	10419	0.44917
																																						10606	0.7422	10419.5	0.44906
																																						10606.6	0.74216	10420	0.44845
																																						10607.2	0.74201	10420.5	0.44803
																																						10607.8	0.74187	10421	0.44772
																																						10608.4	0.74177	10421.5	0.4472
																																						10609	0.74173	10422	0.44687
																																						10609.6	0.74156	10422.5	0.44662
																																						10610.2	0.74143	10423	0.44616
																																						10610.8	0.74131	10423.5	0.44582
																																						10611.4	0.74117	10424	0.44568
																																						10612	0.74099	10424.5	0.44508
																																						10612.6	0.74094	10425	0.44462
																																						10613.2	0.74086	10425.5	0.44411
																																						10613.8	0.74088	10426	0.44411
																																						10614.4	0.74083	10426.5	0.44364
																																						10615	0.74065	10427	0.44339
																																						10615.6	0.74052	10427.5	0.44302
																																						10616.2	0.74037	10428	0.44243
																																						10616.8	0.7403	10428.5	0.44214
																																						10617.4	0.74013	10429	0.4419
																																						10618	0.74003	10429.5	0.44147
																																						10618.6	0.73988	10430	0.44109
																																						10619.2	0.73972	10430.5	0.44073
																																						10619.8	0.73972	10431	0.44031
																																						10620.4	0.73955	10431.5	0.44015
																																						10621	0.73943	10432	0.43947
																																						10621.6	0.73941	10432.5	0.43906
																																						10622.2	0.73926	10433	0.43882
																																						10622.8	0.73918	10433.5	0.43839
																																						10623.4	0.73904	10434	0.43789
																																						10624	0.73885	10434.5	0.43755
																																						10624.6	0.73874	10435	0.43722
																																						10625.2	0.73869	10435.5	0.4369
																																						10625.8	0.73863	10436	0.43645
																																						10626.4	0.73845	10436.5	0.43598
																																						10627	0.73834	10437	0.43566
																																						10627.6	0.7383	10437.5	0.43537
																																						10628.2	0.73808	10438	0.43492
																																						10628.8	0.7379	10438.5	0.43443
																																						10629.4	0.73783	10439	0.43422
																																						10630	0.73783	10439.5	0.43385
																																						10630.6	0.7378	10440	0.43352
																																						10631.2	0.7377	10440.5	0.43274
																																						10631.8	0.73761	10441	0.43251
																																						10632.4	0.73752	10441.5	0.43256
																																						10633	0.73752	10442	0.43193
																																						10633.6	0.73735	10442.5	0.43147
																																						10634.2	0.73715	10443	0.43107
																																						10634.8	0.73708	10443.5	0.43069
																																						10635.4	0.73691	10444	0.43036
																																						10636	0.73684	10444.5	0.42999
																																						10636.6	0.73668	10445	0.4297
																																						10637.2	0.73671	10445.5	0.42916
																																						10637.8	0.73678	10446	0.42868
																																						10638.4	0.73645	10446.5	0.42859
																																						10639	0.73625	10447	0.42811
																																						10639.6	0.73625	10447.5	0.42776
																																						10640.2	0.73605	10448	0.42761
																																						10640.8	0.7359	10448.5	0.42712
																																						10641.4	0.73586	10449	0.42636
																																						10642	0.7358	10449.5	0.42605
																																						10642.6	0.73566	10450	0.42584
																																						10643.2	0.73549	10450.5	0.42546
																																						10643.8	0.73549	10451	0.42512
																																						10644.4	0.73525	10451.5	0.42466
																																						10645	0.73512	10452	0.42415
																																						10645.6	0.73521	10452.5	0.42402
																																						10646.2	0.73509	10453	0.4241
																																						10646.8	0.73482	10453.5	0.42338
																																						10647.4	0.73472	10454	0.42276
																																						10648	0.73458	10454.5	0.42247
																																						10648.6	0.73451	10455	0.42237
																																						10649.2	0.73449	10455.5	0.42191
																																						10649.8	0.73428	10456	0.42134
																																						10650.4	0.73422	10456.5	0.42098
																																						10651	0.73436	10457	0.42068
																																						10651.6	0.73416	10457.5	0.42023
																																						10652.2	0.7341	10458	0.41972
																																						10652.8	0.73393	10458.5	0.41944
																																						10653.4	0.73373	10459	0.41924
																																						10654	0.73354	10459.5	0.41866
																																								10460	0.41845
																																								10460.5	0.41805
																																								10461	0.41776
																																								10461.5	0.41709
																																								10462	0.41667
																																								10462.5	0.41629
																																								10463	0.41598
																																								10463.5	0.41582
																																								10464	0.4154
																																								10464.5	0.41474
																																								10465	0.41467
																																								10465.5	0.41415
																																								10466	0.41392
																																								10466.5	0.41372
																																								10467	0.41314
																																								10467.5	0.41262
																																								10468	0.41251
																																								10468.5	0.41215
																																								10469	0.41166
																																								10469.5	0.41123
																																								10470	0.41085
																																								10470.5	0.41034
																																								10471	0.40983
																																								10471.5	0.40982
																																								10472	0.40922
																																								10472.5	0.40894
																																								10473	0.40852
																																								10473.5	0.40831
																																								10474	0.4078
																																								10474.5	0.40764
																																								10475	0.4073
																																								10475.5	0.40693
																																								10476	0.40662
																																								10476.5	0.40614
																																								10477	0.40561
																																								10477.5	0.40532
																																								10478	0.40505
																																								10478.5	0.40468
																																								10479	0.40418
																																								10479.5	0.40353
																																								10480	0.40317
																																								10480.5	0.40281
																																								10481	0.40275
																																								10481.5	0.40224
																																								10482	0.4019
																																								10482.5	0.40169
																																								10483	0.401
																																								10483.5	0.4005
																																								10484	0.40055
																																								10484.5	0.40006
																																								10485	0.39984
																																								10485.5	0.3994
																																								10486	0.39881
																																								10486.5	0.39877
																																								10487	0.39818
																																								10487.5	0.39755
																																								10488	0.39747
																																								10488.5	0.3973
																																								10489	0.39683
																																								10489.5	0.39665
																																								10490	0.39632
																																								10490.5	0.39586
																																								10491	0.39528
																																								10491.5	0.39494
																																								10492	0.39461
																																								10492.5	0.39421
																																								10493	0.39397
																																								10493.5	0.3934
																																								10494	0.393
																																								10494.5	0.39272
																																								10495	0.3923
																																								10495.5	0.39191
																																								10496	0.39149
																																								10496.5	0.39128
																																								10497	0.39079
																																								10497.5	0.39057
																																								10498	0.39037
																																								10498.5	0.38971
																																								10499	0.38955
																																								10499.5	0.38946
																																								10500	0.38897
																																								10500.5	0.38831
																																								10501	0.38801
																																								10501.5	0.38794
																																								10502	0.38734
																																								10502.5	0.38671
																																								10503	0.38664
																																								10503.5	0.38627
																																								10504	0.38596
																																								10504.5	0.38552
																																								10505	0.38497
																																								10505.5	0.38503
																																								10506	0.38482
																																								10506.5	0.38418
																																								10507	0.38377
																																								10507.5	0.38342
																																								10508	0.38279
																																								10508.5	0.38269
																																								10509	0.38269
																																								10509.5	0.38184
																																								10510	0.38159
																																								10510.5	0.38117
																																								10511	0.38091
																																								10511.5	0.38068
																																								10512	0.38009
																																								10512.5	0.37962
																																								10513	0.37963
																																								10513.5	0.37936
																																								10514	0.37886
																																								10514.5	0.37846
																																								10515	0.3782
																																								10515.5	0.37776
																																								10516	0.37744
																																								10516.5	0.37727
																																								10517	0.37686
																																								10517.5	0.37626
																																								10518	0.37573
																																								10518.5	0.37537
																																								10519	0.37502
																																								10519.5	0.37477
																																								10520	0.3748
																																								10520.5	0.37402
																																								10521	0.37369
																																								10521.5	0.37355
																																								10522	0.37309
																																								10522.5	0.3727
																																								10523	0.37235
																																								10523.5	0.37215
																																								10524	0.37193
																																								10524.5	0.37139
																																								10525	0.37096
																																								10525.5	0.37077
																																								10526	0.37033
																																								10526.5	0.36972
																																								10527	0.36994
																																								10527.5	0.3692
																																								10528	0.36895
																																								10528.5	0.36878
																																								10529	0.36838
																																								10529.5	0.36794
																																								10530	0.36754
																																								10530.5	0.36721
																																								10531	0.36704
																																								10531.5	0.36651
																																								10532	0.36609
																																								10532.5	0.36591
																																								10533	0.36551
																																								10533.5	0.36509
																																								10534	0.3647
																																								10534.5	0.36424
																																								10535	0.36397
																																								10535.5	0.36382
																																								10536	0.36326
																																								10536.5	0.3628
																																								10537	0.36281
																																								10537.5	0.36223
																																								10538	0.36155
																																								10538.5	0.36126
																																								10539	0.36123
																																								10539.5	0.36103
																																								10540	0.36055
																																								10540.5	0.35996
																																								10541	0.35955
																																								10541.5	0.35931
																																								10542	0.35884
																																								10542.5	0.35833
																																								10543	0.35834
[truncated: 101 more rows]
[truncated: 14 more columns]

## Sheet: Fig. 4b (2)
Zn_foil		ZnO		Cu-ZnZrOx-fresh		Cu-ZnZrOx-He, 573 K
E (eV)	Normalized Intesity (a.u.)	E (eV)	Normalized Intesity (a.u.)	E (eV)	Normalized Intesity (a.u.)	E (eV)	Normalized Intesity (a.u.)
9556.57	0.00165	9544.95	0.00228	9560.33	0.00179	9559.84	0.00247
9557.17	0.00166	9545.45	0.00217	9561.53	0.00148	9561.04	0.00108
9557.77	0.00155	9545.95	0.0022	9562.73	0.00119	9562.24	0.0014
9558.37	0.00151	9546.45	0.00226	9563.93	0.00142	9563.44	0.00128
9558.97	0.00139	9546.95	0.00237	9565.13	0.00145	9564.64	0.00114
9559.57	0.0014	9547.45	0.00213	9566.33	0.00105	9565.84	0.000661555
9560.17	0.00141	9547.95	0.00227	9567.53	0.000525367	9567.04	0.000855414
9560.77	0.00138	9548.45	0.00217	9568.73	0.000719851	9568.24	0.000221533
9561.37	0.00132	9548.95	0.00196	9569.93	0.000941643	9569.44	0.00109
9561.97	0.00134	9549.45	0.00188	9571.13	0.000609498	9570.64	0.000916377
9562.57	0.00128	9549.95	0.00182	9572.33	0.000601684	9571.84	0.000677268
9563.17	0.0013	9550.45	0.0021	9573.53	0.000416264	9573.04	0.000835505
9563.77	0.00115	9550.95	0.00215	9574.73	0.000351828	9574.24	-0.000215746
9564.37	0.00107	9551.45	0.00199	9575.93	6.3722e-05	9575.44	-0.00012007
9564.97	0.00107	9551.95	0.00179	9577.13	-0.000328746	9576.64	0.000471568
9565.57	0.000971653	9552.45	0.00175	9578.33	-0.000299942	9577.84	0.000301918
9566.17	0.000941193	9552.95	0.00184	9579.53	9.19216e-05	9579.04	0.00013583
9566.77	0.00104	9553.45	0.00193	9580.73	2.4667e-05	9580.24	-0.000339131
9567.37	0.000860739	9553.95	0.00163	9581.93	0.000181853	9581.44	-0.000505113
9567.97	0.000726363	9554.45	0.00168	9583.13	-0.000204704	9582.64	-0.000865999
9568.57	0.000712375	9554.95	0.00151	9584.33	-0.00111	9583.84	0.00028733
9569.17	0.000645016	9555.45	0.00167	9585.53	-0.0011	9585.04	0.000274849
9569.77	0.000533038	9555.95	0.00143	9586.73	-0.000247129	9586.24	-0.00113
9570.37	0.000465686	9556.45	0.00144	9587.93	-0.000517954	9587.44	-0.000583837
9570.97	0.000609173	9556.95	0.00131	9589.13	-0.00023819	9588.64	-0.00207
9571.57	0.000651505	9557.45	0.00138	9590.33	-0.000740832	9589.84	-0.00144
9572.17	0.00054875	9557.95	0.00127	9591.53	-0.000601395	9591.04	-0.000460769
9572.77	0.000429589	9558.45	0.00141	9592.73	-0.00087067	9592.24	-0.000609695
9573.37	0.000411429	9558.95	0.00116	9593.93	-0.000868481	9593.44	5.17576e-05
9573.97	0.000328188	9559.45	0.000932455	9595.13	-0.00103	9594.64	-0.000305122
9574.57	0.000312636	9559.95	0.00129	9596.33	-0.00118	9595.84	-0.00111
9575.17	0.000381497	9560.45	0.00118	9597.53	-0.000774911	9597.04	-0.000802483
9575.77	0.000355455	9560.95	0.00115	9598.73	-0.000605826	9598.24	-0.00107
9576.37	0.000255744	9561.45	0.001	9599.93	-0.00132	9599.44	-0.000572844
9576.97	0.000181022	9561.95	0.00103	9601.13	-0.00113	9600.64	-0.000793002
9577.57	0.000107052	9562.45	0.00106	9602.33	-0.0011	9601.84	-0.00158
9578.17	0.000186197	9562.95	0.000859528	9603.53	-0.00106	9603.04	-0.00111
9578.77	0.000130497	9563.45	0.000995006	9604.73	-0.00202	9604.24	-0.00186
9579.37	0.000103507	9563.95	0.000664141	9605.93	-0.00137	9605.44	-0.000431629
9579.97	2.79224e-05	9564.45	0.00104	9607.13	-0.00136	9606.64	-0.000908818
9580.57	4.59472e-05	9564.95	0.000795169	9608.33	-0.00129	9607.84	-0.000480419
9581.17	7.24312e-05	9565.45	0.000625855	9609.53	-0.0012	9609.04	-0.00237
9581.77	-7.61978e-05	9565.95	0.000716626	9610.73	-0.00101	9610.24	-0.0018
9582.37	-1.35765e-05	9566.45	0.000848476	9611.93	-0.000901902	9611.44	-0.000669559
9582.97	-6.32517e-05	9566.95	0.00061245	9613.13	-0.000527176	9612.64	-0.00103
9583.57	-7.06767e-05	9567.45	0.0006084	9614.33	-0.000714179	9613.84	-0.00162
9584.17	-0.000232912	9567.95	0.000504017	9615.53	-0.000695985	9615.04	-0.000303907
9584.77	-0.000340881	9568.45	0.000338246	9616.73	-0.000640193	9616.24	-0.000625462
9585.37	-0.000324736	9568.95	0.000421047	9617.93	-0.000140426	9617.44	-0.00116
9585.97	-0.000325256	9569.45	0.000633984	9619.13	-0.000467048	9618.64	-0.000526611
9586.57	-0.000370866	9569.95	0.000517147	9620.33	-0.000252158	9619.84	0.000178315
[truncated: 2,047 more rows]

[truncated: 14 more sheets: Fig. 4b (3), Fig. 4b (4), Fig. 4c, Fig. 6a-c, Fig. 6d , Fig. 6e-g, Fig. 7, Fig. 8a, Fig. 8b, Fig. 8c, Fig. 8d, Fig. 8e, Fig. 8f, Fig. 8g-i]
